# Supplementary material for: Strength of functional signature correlates with effect size in autism
Source: Genome Med. 2017 Jul 7;9:64. doi: 10.1186/s13073-017-0455-8 (PMC5501949; doi:10.1186/s13073-017-0455-8)
Supplement: Supplementary file 2 — Functional convergence correlation/trend distributions. Table S2. Additional expression functional convergences and correlations/trends. Table S3. Additional gene properties functional convergences and correlations/trends. Table S4. Additional MSigDB functional convergences and correlations/trends. Table S5. Additional network connectivity functional convergences and correlations/trends. (XLSX 4939 kb) [file 13073_2017_455_MOESM2_ESM.xlsx]

## Sheet: S1
				Functional effect sizes												Slopes and correlations							Fisher transform P-values (unadjusted)			Empirical P-values (unadjusted)
				Controls				Common			Rare
	Functional category tested	Functional property	Label	De novo lof - siblings	De novo missense - siblings	De novo silent - siblings	De novo silent - probands	De novo missense - probands	GWAs, adjacent	GWAs, SNP within	De novo lof - probands	De novo missense (recurrent) - probands	CNVs	De novo lof (recurrent) - probands		Pearson	Spearman	Ranked(ties avg.)	Ranked (ordered)	Slopes (ranked)	Slopes (ordered)		Pearson P-values	Spearman P-values		Pearson	Spearman	Ranked(ties avg.)	Ranked (ordered)	Slopes (ranked)	Slopes (ordered)
	Networks
	Networks	RNA-seq co-expression aggregate, with non-coding transcripts	agg2	0.00752719	0.000360061	6.35354e-05	1.56909e-05	0.00108064	0.0913017	1.1299e-05	0.000132161	1.13317e-06	1.35972e-08	1.22549e-10		0.796383	0.655991	0.655991	0.718182	0.718182	0.671429		0.816446	0.0283921		0.004	0.013	0.015	0.01	0.006	0.021
	Networks	RNA-seq co-expression aggregate	agg.pc	0.0877521	0.0150598	0.00622357	0.00202471	0.0205543	0.211642	3.17094e-05	0.00290238	0.00015443	6.30346e-06	7.40637e-09		0.819405	0.688558	0.688558	0.745455	0.745455	0.704762		0.541639	0.0191361		0.002	0.018	0.008	0.005	0.005	0.015
	Networks	RNA-seq co-expression aggregate, including negative correlations	agg.abs	6.58615e-12	4.40134e-13	4.86053e-12	5.30087e-14	1.32707e-13	9.6146e-12	6.46877e-14	5.99381e-15	2.09881e-17	1.92737e-16	1.17768e-19		0.825138	0.762997	0.762997	0.809091	0.809091	0.780952		0.285758	0.00630296		0.006	0.001	0.003	0.002	0.004	0.003
	Networks	Brainspan co-expression network	brainspan	0.0008691	1.67934e-05	0.000259698	6.22085e-05	3.88199e-05	4.20271e-05	5.42056e-08	9.24855e-09	2.40697e-08	7.92697e-12	9.10448e-15		0.942476	0.90257	0.90257	0.890909	0.890909	0.92381		0.206285	0.000142832		0	0	0	0	0	0.001
	Networks	Microarray co-expression aggregate, brain samples	agg.micr.brain	0.981885	0.979035	0.857816	0.978199	0.982046	0.4701	0.102488	0.809533	0.926025	0.85854	7.41913e-06		0.624593	0.586205	0.586205	0.618182	0.618182	0.6		0.128051	0.0580479		0.043	0.024	0.029	0.028	0.028	0.025
	Networks	Microarray co-expression aggregate	agg.micr	4.92958e-09	2.0797e-10	1.88626e-11	5.9217e-12	6.71457e-11	9.62767e-11	2.19967e-13	8.53267e-09	4.88957e-15	2.22138e-12	1.17768e-19		0.651971	0.558291	0.558291	0.627273	0.627273	0.571429		0.720775	0.0742682		0.028	0.038	0.041	0.022	0.027	0.044
	Networks	Microarray co-expression aggregate, including negative correlations	agg.micr.abs	4.23122e-17	3.38274e-17	4.13794e-17	1.45413e-15	1.54035e-16	1.54275e-16	1.1024e-15	1.30014e-18	1.49916e-14	2.44739e-18	1.17768e-19		0.569502	0.293103	0.293103	0.227273	0.227273	0.3		0.927595	0.381719		0.045	0.178	0.198	0.254	0.247	0.186
	Networks	Extended protein-protein interaction network, BIOGRID	ext_biogrid	3.82847e-07	1.07638e-06	1.32004e-05	8.22011e-05	3.80851e-07	0.324239	0.00271354	8.39396e-11	9.4431e-05	2.17371e-05	1.17768e-19		0.531831	0.088396	0.088396	0.0272727	0.0272727	0.0904762		0.876308	0.796061		0.078	0.387	0.376	0.454	0.491	0.403
	Gene properties
	Gene properties	Haploinsufficiency scores	hi_set	0.208866	0.156627	0.218571	0.191693	0.187712	0.0108079	0.0723461	0.0470464	0.0698634	0.00415753	0.000108681		0.886683	0.888612	0.888612	0.863636	0.863636	0.909524		0.00305779	0.000255527		0	0	0	0.001	0	0.001
	Gene properties	RVIS scores	rvis_set	0.0883113	0.136904	0.468244	0.317487	0.252455	0.0175241	0.00451567	0.0194427	0.0179463	0.000184517	2.13163e-14		0.784727	0.856045	0.856045	0.781818	0.781818	0.87619		0.0585248	0.000771658		0	0	0	0.004	0.002	0.002
	Gene properties	GC content (%)	gcc_set	0.343102	0.420766	0.709842	0.509785	0.426666	0.0474565	5.88663e-05	0.267219	0.477956	0.601737	0.00263847		0.258961	0.302407	0.302407	0.218182	0.218182	0.309524		0.45139	0.366065		0.262	0.185	0.194	0.25	0.238	0.168
	Gene properties	CDS length (bp)	cds_set	0.000919484	8.99361e-05	4.0382e-05	5.82628e-05	3.9372e-05	0.000762096	1.55433e-06	6.84452e-07	7.37283e-11	0.000160643	4.67168e-13		0.565871	0.558291	0.558291	0.609091	0.609091	0.571429		0.460049	0.0742682		0.042	0.048	0.041	0.025	0.022	0.027
	Gene properties	Exon count	exon_set	0.000410926	0.000162041	0.000972747	0.000552705	0.000245795	0.00197467	2.53313e-06	4.07218e-05	6.3157e-09	3.29799e-05	4.80362e-10		0.647443	0.767649	0.767649	0.718182	0.718182	0.785714		0.285366	0.0058072		0.022	0.005	0.001	0.005	0.01	0.001
	Gene properties	Phyloscore	phylo_set	0.0876223	0.19079	0.301107	0.203679	0.183705	0.0786632	0.00546255	0.268444	0.041322	0.100484	0.671943		-0.150033	0.0697863	0.0697863	0	-1.27027e-16	0.0714286		0.2074	0.838443		0.66	0.421	0.394	0.511	0.49	0.429
	Gene properties	Phyloscore – to primates	phylo_set2	0.0582806	0.104162	0.297644	0.143453	0.0486569	0.00324233	0.000100202	0.0474049	0.00163044	0.0573784	0.000499195		0.421846	0.753692	0.753692	0.7	0.7	0.771429		0.129828	0.00738672		0.093	0.006	0.008	0.011	0.008	0.005
	Gene properties	Mutational probabilities (all types)	all	0.00288613	0.000156915	6.77352e-05	0.000188722	6.72285e-05	0.00621721	2.70083e-05	7.45633e-06	1.40693e-10	5.9728e-05	9.271e-13		0.613714	0.781607	0.781607	0.781818	0.781818	0.8		0.568006	0.00449122		0.03	0.005	0.003	0.004	0.005	0.001
	Gene properties	Synonymous rate	syn	0.00243205	0.000414088	0.00014709	0.000134526	6.55589e-05	0.0107572	4.93614e-05	4.83333e-06	2.04111e-10	0.000141575	1.59368e-12		0.598149	0.665296	0.665296	0.709091	0.709091	0.680952		0.699988	0.0254811		0.026	0.014	0.021	0.007	0.01	0.013
	Gene properties	Missense rate	mis	0.00308678	0.000138389	0.000169823	0.000199175	8.39079e-05	0.00562988	2.16285e-05	4.7392e-06	1.43212e-10	0.000158001	1.30678e-12		0.592739	0.665296	0.665296	0.654545	0.654545	0.680952		0.538258	0.0254811		0.023	0.011	0.014	0.018	0.025	0.018
	Gene properties	Nonsense rate	non	0.000676774	0.000425569	0.000250379	0.000496348	0.00011314	0.00449925	2.63579e-05	2.08047e-06	2.93618e-10	0.00018353	5.83756e-13		0.614071	0.735083	0.735083	0.736364	0.736364	0.752381		0.647765	0.00995452		0.034	0.004	0.005	0.005	0.003	0.004
	Gene properties	Splice site rate	splice_site	0.00305188	0.00177153	0.00562202	0.00202923	0.00122771	0.094555	0.00412033	0.000101242	2.01324e-07	0.00151081	2.17514e-07		0.528544	0.600162	0.600162	0.581818	0.581818	0.614286		0.800517	0.0509241		0.049	0.029	0.025	0.027	0.024	0.034
	Gene properties	Frameshift rate	frameshift	0.00207688	0.000102554	0.000139373	0.000232509	3.77637e-05	0.00191895	7.16709e-06	1.6674e-06	1.7631e-10	0.000954737	1.854e-12		0.534961	0.558291	0.558291	0.581818	0.581818	0.571429		0.752097	0.0742682		0.049	0.033	0.04	0.035	0.031	0.029
	Gene properties	Multifunctionality (GO)	MF	0.105502	0.319595	0.414161	0.184334	0.241459	0.068173	0.0739545	0.333519	0.0323202	0.000172056	0.00131116		0.903864	0.702516	0.702516	0.663636	0.663636	0.719048		0.0401965	0.0159228		0	0.009	0.012	0.012	0.014	0.002
	Gene sets
	Gene sets	Chromatin remodeling gene set (Ronan et al.)	Chromatin	0.895206	0.868889	0.853584	0.877937	0.851764	0.143619	0.093684	0.469334	0.533026	0.207074	0.00578329		0.75065	0.828131	0.828131	0.827273	0.827273	0.847619		0.00766258	0.00164196		0.011	0.001	0.001	0.002	0.001	0.002
	Gene sets	FMRP interactors (Darnell et al.)	FMRP	0.661789	0.43172	0.614923	0.349365	0.332788	0.112845	0.00343272	0.0839005	0.0188017	0.023619	7.98138e-12		0.720729	0.911875	0.911875	0.927273	0.927273	0.933333		0.0105091	9.2183e-05		0.004	0	0	0	0	0
	Gene sets	Synaptosome (Collins et al.)	SysNet	0.86802	0.654138	0.793465	0.744791	0.669939	0.342118	0.111292	0.65566	0.33658	0.0268451	0.0519997		0.889846	0.846741	0.846741	0.836364	0.836364	0.866667		0.00181787	0.00100858		0.001	0.001	0	0	0.002	0
	Gene sets	SynSysNet	SynapseSet	0.86802	0.657354	0.793465	0.744791	0.669939	0.342118	0.111292	0.65566	0.33658	0.0268451	0.0519997		0.889981	0.897917	0.897917	0.890909	0.890909	0.919048		0.00179941	0.000174977		0	0	0	0	0.001	0
	Gene sets	SynapseSet (Lips et al.)	Synaptosome	0.839868	0.932765	0.971084	0.895578	0.851239	1	0.608138	0.634128	0.782107	0.249519	0.0742776		0.889717	0.776954	0.776954	0.727273	0.727273	0.795238		5.97845e-05	0.00490242		0.003	0.004	0.002	0.006	0.008	0.001
	Gene sets	Intracellular Signal Transduction	Intracellular Signal Transduction	0.823127	0.909106	0.951356	0.876749	0.80722	0.801026	1	0.85453	0.55945	0.276476	1		0.521431	0.191184	0.191184	0.154898	0.154545	0.195238		0.170737	0.573351		0.099	0.247	0.291	0.299	0.302	0.289
	Gene sets	Excitability	Excitability	1	0.929432	0.875946	0.951881	0.863116	0.658763	0.44768	0.94542	0.524492	0.592136	0.220948		0.757216	0.762997	0.762997	0.763636	0.763636	0.780952		0.00743785	0.00630296		0.013	0.006	0.002	0.005	0.003	0.005
	Gene sets	CAT signaling	CAT signaling	1	0.871961	0.900081	0.932044	0.891477	1	1	0.896219	1	0.306904	1		0.531426	-0.126867	-0.126867	-0.0953463	-0.0909091	-0.12381		0.130392	0.710107		0.163	0.651	0.644	0.623	0.601	0.631
	Gene sets	Endocytosis	Endocytosis	0.868085	0.990884	0.96259	1	0.93983	1	1	1	1	1	1		-0.398018	-0.668175	-0.668175	-0.758105	-0.654545	-0.590476		0.220831	0.024625		0.945	0.981	0.987	0.995	0.993	0.983
	Gene sets	Structural plasticity	Structural plasticity	0.866087	0.830169	0.947225	0.904423	0.87706	0.484833	0.200715	0.71795	0.581284	0.342487	0.279995		0.677576	0.790912	0.790912	0.727273	0.727273	0.809524		0.00929056	0.0037459		0.017	0.003	0	0.01	0.008	0.006
	Gene sets	GPCR signaling	GPCR signaling	1	0.8811	0.883713	0.968791	0.9411	1	1	1	1	0.535279	1		0.46451	-0.291724	-0.291724	-0.237927	-0.218182	-0.27381		0.194159	0.384066		0.164	0.815	0.786	0.767	0.749	0.773
	Gene sets	Protein cluster	Protein cluster	1	0.894516	0.972203	0.963686	0.939196	0.677423	1	0.79475	1	0.111855	1		0.575143	0.0214286	0.0214286	0.0558291	0.0545455	0.0214286		0.0947586	0.950137		0.119	0.483	0.481	0.449	0.431	0.465
	Gene sets	Tyrosine kinase signaling	Tyrosine kinase signaling	1	0.904835	1	0.850548	0.974746	1	1	1	1	1	1		-0.43379	-0.550305	-0.550305	-0.456716	-0.359091	-0.442857		0.180172	0.0794126		0.959	0.961	0.957	0.921	0.919	0.966
	Gene sets	Cell metabolism	Cell metabolism	1	0.88519	0.903038	0.880006	0.949246	1	0.428345	0.862961	0.795535	1	1		-0.158573	-0.0547619	-0.0547619	0.0186097	0.0181818	-0.0547619		0.55451	0.872948		0.655	0.557	0.558	0.482	0.476	0.541
	Gene sets	Neurotransmitter metabolism	Neurotransmitter metabolism	1	0.904263	0.955116	0.96086	0.976548	0.615894	0.339917	1	0.77174	1	1		-0.109472	-0.207143	-0.207143	-0.158182	-0.154545	-0.207143		0.697012	0.541105		0.581	0.744	0.753	0.684	0.691	0.746
	Gene sets	Intracellular trafficking	Intracellular trafficking	1	0.929063	0.980146	0.872594	0.92451	1	1	0.955421	0.824232	1	1		-0.261443	-0.258614	-0.258614	-0.162089	-0.154545	-0.252381		0.418178	0.442574		0.757	0.785	0.793	0.674	0.668	0.768
	Gene sets	LGIC signaling	LGIC signaling	1	0.940972	0.958488	0.953234	0.913144	0.348998	0.0990211	0.919747	0.772149	1	0.169162		0.333892	0.454646	0.454646	0.46925	0.468182	0.464286		0.286357	0.160042		0.192	0.101	0.092	0.073	0.082	0.082
	Gene sets	Exocytosis	Exocytosis	0.950747	0.907529	1	0.954964	0.947081	1	1	0.905867	1	0.605251	0.27678		0.810876	0.388095	0.388095	0.339627	0.331818	0.388095		0.00108033	0.238223		0.006	0.113	0.097	0.141	0.17	0.136
	Gene sets	RPSFB	RPSFB	0.953595	0.936645	0.914313	0.944861	0.926374	1	1	0.941592	0.824032	0.626504	1		0.475481	0.0234765	0.0234765	0.0458735	0.0454545	0.0238095		0.174003	0.945377		0.136	0.457	0.479	0.44	0.429	0.469
	Gene sets	Ion balance/transport	Ion balance/transport	0.915643	0.959566	0.916359	0.920877	0.902591	1	1	0.83544	1	1	1		-0.428116	-0.526986	-0.526986	-0.533939	-0.509091	-0.514286		0.171186	0.0957788		0.908	0.941	0.956	0.947	0.951	0.951
	Gene sets	Peptide/Neurotrophin signals	Peptide/Neurotrophin signals	1	0.97279	1	1	0.957815	1	1	0.911761	1	1	1		-0.0650739	-0.0976348	-0.0976348	-0.121406	-0.0954545	-0.0785714		0.842487	0.775196		0.504	0.596	0.605	0.65	0.626	0.567
	Gene sets	G-protein relay	G-protein relay	1	0.976382	1	0.945993	0.934125	1	1	1	0.768913	1	1		-0.0365604	-0.177821	-0.177821	-0.115822	-0.1	-0.157143		0.889375	0.600911		0.443	0.716	0.711	0.626	0.644	0.691
	Gene sets	Unknown	Unknown	1	0.954847	0.976775	0.936029	0.939232	1	1	0.930668	0.80017	1	0.219569		0.623567	0.316667	0.316667	0.381499	0.372727	0.316667		0.0462763	0.34273		0.039	0.177	0.133	0.136	0.115	0.171
	Gene sets	Post synaptic density gene set (HPSD, Bayes et al.)	HPSD	0.652967	0.707235	0.84844	0.790675	0.682517	0.667643	0.384275	0.712005	0.283038	0.0326095	0.279995		0.793956	0.753692	0.753692	0.654545	0.654545	0.771429		0.00126368	0.00738672		0.004	0.005	0.006	0.014	0.012	0.006
	Gene sets	Gene essentiality (Georgi et al.)	Essential	0.859852	0.737238	0.834555	0.566729	0.566584	0.328114	0.0814007	0.264423	0.101399	0.00839325	1.31152e-06		0.842345	0.949094	0.949094	0.963636	0.963636	0.971429		0.0017942	8.23985e-06		0	0	0	0	0	0
	Gene sets	Non essentiality (Georgi et al.)	Non.essential	0.951956	0.890787	0.901946	0.84414	0.845451	0.800799	0.877996	0.923697	0.587378	0.284572	1		0.526636	0.162835	0.162835	0.236364	0.236364	0.166667		0.158144	0.632383		0.093	0.345	0.325	0.208	0.252	0.313
	DE and expression
	DE and expression	Brainspan: Fetal expression	fetal brainspan	0.310853	0.411956	0.545099	0.514108	0.345234	0.182566	0.138907	0.075778	0.424664	0.0063683	0.000113974		0.891849	0.739735	0.739735	0.654545	0.654545	0.757143		0.00348971	0.00925971		0.001	0.005	0.006	0.02	0.016	0.007
	DE and expression	Brainspan: Post-birth expression	post brainspan	0.368354	0.577448	0.683912	0.580234	0.405315	0.177604	0.19041	0.253626	0.600208	0.0113455	0.0186668		0.920797	0.632729	0.632729	0.563636	0.563636	0.647619		0.00463884	0.036681		0.002	0.026	0.027	0.044	0.03	0.016
	DE and expression	Brainspan: Overall expression	all brainspan	0.297142	0.429348	0.64245	0.581083	0.381281	0.177727	0.189631	0.128668	0.548648	0.0100274	0.00220634		0.919806	0.73043	0.73043	0.645455	0.645455	0.747619		0.00801037	0.0106865		0	0.007	0.002	0.014	0.016	0.007
	DE and expression	Brainspan: log2 fold change between fetal/post	FC brainspan	0.358656	0.159152	0.26499	0.243974	0.154749	0.0453067	0.127365	0.0344846	0.0654578	0.292456	0.00137928		0.602827	0.581553	0.581553	0.6	0.6	0.595238		0.288948	0.0605656		0.059	0.033	0.029	0.023	0.034	0.04
	DE and expression	Brainspan: DE, up regulated	DE_up brainspan	0.306909	0.16227	0.225067	0.304389	0.217308	0.0690727	0.187733	0.0402659	0.211494	0.08626	0.0031883		0.752162	0.73043	0.73043	0.709091	0.709091	0.747619		0.0110501	0.0106865		0.016	0.005	0.003	0.007	0.011	0.005
	DE and expression	Brainspan: DE, down regulated	DE_down brainspan	0.446494	0.474438	0.59583	0.454597	0.443159	0.326602	0.676218	0.522716	0.352862	0.460787	0.803414		-0.304592	-0.190749	-0.190749	-0.209091	-0.209091	-0.195238		0.267903	0.57424		0.801	0.71	0.7	0.731	0.747	0.721
	DE and expression	GSE30272: Fetal expression	fetal GSE30272	0.372799	0.42037	0.33213	0.399109	0.217647	0.316312	0.306348	0.126004	0.438757	0.430458	0.0109787		0.595675	0.204707	0.204707	0.2	0.2	0.209524		0.190834	0.545979		0.057	0.256	0.258	0.274	0.267	0.259
	DE and expression	GSE30272: Post-birth expression	post GSE30272	0.456661	0.473802	0.678345	0.550602	0.558772	0.555424	0.676634	0.654959	0.628802	0.913075	0.968417		-0.879868	-0.721125	-0.721125	-0.763636	-0.763636	-0.738095		0.000126874	0.0122664		0.997	0.994	0.995	0.997	0.995	0.995
	DE and expression	GSE30272: Overall expression	all GSE30272	0.440834	0.3775	0.55955	0.578178	0.448532	0.555704	0.716204	0.60758	0.697517	0.92186	0.929729		-0.840941	-0.837436	-0.837436	-0.890909	-0.890909	-0.857143		0.000237782	0.00129644		1	0.999	0.999	1	1	1
	DE and expression	GSE30272: log2 fold change between fetal/post	FC GSE30272	0.130178	0.372094	0.451231	0.359012	0.388097	0.164613	0.163163	0.148544	0.281109	0.525591	0.439648		-0.349414	-0.176792	-0.176792	-0.254545	-0.254545	-0.180952		0.213675	0.603052		0.825	0.686	0.713	0.781	0.783	0.714
	DE and expression	GSE30272: DE, up regulated	DE_up GSE30272	0.0809149	0.226045	0.33005	0.291217	0.145178	0.176743	0.289611	0.0635175	0.386047	0.145907	0.00324418		0.626511	0.330322	0.330322	0.227273	0.227273	0.338095		0.148556	0.321138		0.058	0.152	0.153	0.248	0.259	0.15
	DE and expression	GSE30272: DE, down regulated	DE_down GSE30272	0.171864	0.422214	0.56707	0.252801	0.516038	0.412319	0.510617	0.532005	0.233326	0.508908	0.976445		-0.564804	-0.330322	-0.330322	-0.372727	-0.372727	-0.338095		0.0336329	0.321138		0.982	0.843	0.843	0.875	0.848	0.849
	DE and expression	GSE25219: Fetal expression	fetal GSE25219	0.17638	0.204013	0.467413	0.285331	0.115557	0.0109266	0.00051044	0.00363413	0.117659	0.00823663	1.40374e-08		0.742831	0.828131	0.828131	0.772727	0.772727	0.847619		0.0288381	0.00164196		0.011	0.001	0	0.002	0.003	0.001
	DE and expression	GSE25219: Post-birth expression	post GSE25219	0.0932643	0.167556	0.454054	0.274047	0.183439	0.00524326	0.000200259	0.0129466	0.102575	0.00407279	9.76962e-08		0.742828	0.758345	0.758345	0.672727	0.672727	0.77619		0.0493649	0.0068291		0.016	0.008	0.004	0.011	0.011	0.007
	DE and expression	GSE25219: Overall expression	all GSE25219	0.0999613	0.188507	0.452055	0.273307	0.145064	0.00721658	0.000225222	0.0130827	0.0790175	0.00506386	2.14177e-08		0.742729	0.842088	0.842088	0.772727	0.772727	0.861905		0.0418642	0.00114573		0.017	0.001	0.003	0.003	0.001	0
	DE and expression	GSE25219: log2 fold change between fetal/post	FC GSE25219	0.198791	0.289289	0.430233	0.228017	0.213273	0.160754	0.0783831	0.181278	0.142135	0.0991958	0.134352		0.633972	0.832783	0.832783	0.781818	0.781818	0.852381		0.0455515	0.00146156		0.016	0.001	0.002	0.004	0.001	0.001
	DE and expression	GSE25219: DE, up regulated	DE_up GSE25219	0.136019	0.203366	0.378369	0.226213	0.111854	0.294994	0.170292	0.0346035	0.0968226	0.10032	0.0402433		0.652152	0.744387	0.744387	0.672727	0.672727	0.761905		0.0474005	0.00860089		0.031	0.005	0.009	0.011	0.011	0.004
	DE and expression	GSE25219: DE, down regulated	DE_down GSE25219	0.139153	0.308184	0.346097	0.383351	0.30968	0.46684	0.590279	0.434968	0.0965524	0.241409	0.949558		-0.273657	-0.227969	-0.227969	-0.3	-0.3	-0.233333		0.168149	0.500191		0.771	0.769	0.779	0.803	0.843	0.752
	Gene ontology
	Gene ontology		GO:0000003	0.99991	1	0.999848	0.997438	0.998048	1	1	0.999849	1	0.876354	1		0.587741	-0.180542	-0.180542	-0.0953463	-0.0909091	-0.17619		0.0574116	0.59526		0.161	0.709	0.712	0.597	0.588	0.69
	Gene ontology		GO:0000018	1	1	1	0.999044	0.990664	1	1	1	0.925731	1	1		0.0562555	-0.0207104	-0.0207104	0.0578122	0.0454545	-0.0166667		0.870366	0.951806		0.265	0.52	0.493	0.429	0.417	0.525
	Gene ontology		GO:0000038	0.998237	0.999874	0.999736	0.999956	0.999652	1	1	1	1	1	1		-0.381558	-0.811754	-0.811754	-0.847616	-0.777273	-0.761905		0.246825	0.00241171		0.972	0.999	0.998	0.998	0.999	0.999
	Gene ontology		GO:0000041	0.999429	1	0.999255	0.998196	0.999846	1	1	1	1	1	1		-0.491541	-0.72206	-0.72206	-0.642283	-0.554545	-0.638095		0.124573	0.0121005		0.99	0.996	0.995	0.985	0.975	0.992
	Gene ontology		GO:0000045	0.999673	0.999257	1	0.999356	0.998378	1	1	1	1	1	1		-0.342606	-0.786387	-0.786387	-0.768306	-0.704545	-0.738095		0.302187	0.00409586		0.882	0.997	0.998	0.995	0.992	0.997
	Gene ontology		GO:0000049	0.998503	1	0.999896	0.999405	0.999829	1	1	0.998937	1	1	1		-0.351178	-0.499736	-0.499736	-0.500638	-0.459091	-0.469048		0.289575	0.117531		0.878	0.939	0.939	0.935	0.95	0.932
	Gene ontology		GO:0000060	1	1	1	0.99848	0.999715	1	1	1	1	1	1		-0.302891	-0.358834	-0.358834	-0.229228	-0.154545	-0.247619		0.365256	0.278491		0.836	0.853	0.861	0.754	0.743	0.856
	Gene ontology		GO:0000070	0.999572	0.992288	0.997572	0.988294	0.996195	1	1	0.98627	0.900637	1	0.918273		0.439346	0.197203	0.197203	0.238542	0.236364	0.2		0.175607	0.561103		0.1	0.283	0.27	0.239	0.228	0.246
	Gene ontology		GO:0000075	1	1	0.998984	0.999134	0.998218	1	1	0.986953	0.946249	0.773457	1		0.609725	0.346445	0.346445	0.400454	0.381818	0.338095		0.0463057	0.296614		0.051	0.148	0.139	0.118	0.115	0.15
	Gene ontology		GO:0000077	1	1	0.998061	0.998391	0.997893	1	1	0.995438	0.906763	0.973271	1		0.220835	0.336686	0.336686	0.39092	0.372727	0.328571		0.504101	0.311332		0.178	0.142	0.148	0.126	0.115	0.173
	Gene ontology		GO:0000079	1	0.999891	1	0.997596	0.998764	1	1	0.99773	0.908063	1	1		0.0592386	-0.0608816	-0.0608816	0.0198273	0.0181818	-0.0571429		0.863417	0.858866		0.231	0.59	0.593	0.462	0.461	0.574
	Gene ontology		GO:0000082	1	1	0.999031	0.999684	0.997771	1	1	0.999575	0.97502	0.990165	1		0.273476	0.253734	0.253734	0.314643	0.3	0.247619		0.413422	0.451532		0.218	0.217	0.229	0.157	0.179	0.211
	Gene ontology		GO:0000083	1	1	1	0.998857	1	1	1	1	1	0.816994	1		0.591352	0.0897085	0.0897085	0.188776	0.127273	0.0619048		0.0554187	0.793089		0.143	0.361	0.343	0.286	0.276	0.37
	Gene ontology		GO:0000086	0.977989	0.999949	0.999614	0.997623	0.997752	1	1	0.998574	0.996032	0.854016	1		0.553827	-0.0610389	-0.0610389	-0.0825723	-0.0818182	-0.0619048		0.0791414	0.858505		0.174	0.549	0.578	0.582	0.604	0.581
	Gene ontology		GO:0000096	1	1	1	0.997406	0.999499	1	1	1	1	1	1		-0.303042	-0.358834	-0.358834	-0.229228	-0.154545	-0.247619		0.365001	0.278491		0.858	0.855	0.859	0.756	0.743	0.871
	Gene ontology		GO:0000118	1	0.998554	1	0.994762	0.995433	0.953995	0.993306	0.994163	1	1	1		-0.105031	-0.126867	-0.126867	-0.0667424	-0.0636364	-0.12381		0.756108	0.710107		0.568	0.671	0.659	0.58	0.562	0.64
	Gene ontology		GO:0000122	0.999775	0.998565	1	0.996378	0.994208	0.997732	0.931923	0.95342	0.996327	0.915109	1		0.455471	0.389363	0.389363	0.410024	0.409091	0.397619		0.161897	0.23656		0.082	0.108	0.128	0.114	0.097	0.115
	Gene ontology		GO:0000123	1	0.999716	0.999781	0.999329	0.997224	1	1	0.983787	0.960804	0.901092	1		0.607929	0.259524	0.259524	0.311712	0.304545	0.259524		0.0476979	0.440912		0.036	0.209	0.206	0.158	0.166	0.203
	Gene ontology		GO:0000139	0.999413	0.999989	0.999897	0.994545	0.998972	1	1	0.996611	0.995199	1	1		-0.199165	-0.347619	-0.347619	-0.279145	-0.272727	-0.347619		0.557115	0.294869		0.691	0.865	0.844	0.789	0.79	0.861
	Gene ontology		GO:0000149	0.99995	0.999262	1	0.998618	0.996748	1	1	1	0.994076	0.937768	1		0.593808	0.048795	0.048795	0.0572078	0.0545455	0.047619		0.0541272	0.88671		0.109	0.411	0.431	0.41	0.432	0.446
	Gene ontology		GO:0000151	0.999638	0.998488	0.99905	0.998977	0.999541	1	1	0.963846	1	0.905225	1		0.582575	-0.2	-0.2	-0.162835	-0.159091	-0.2		0.060913	0.555445		0.065	0.727	0.743	0.701	0.698	0.707
	Gene ontology		GO:0000152	1	1	0.998876	0.997197	0.999689	1	1	0.974623	1	1	1		-0.00159724	-0.307145	-0.307145	-0.178997	-0.154545	-0.271429		0.995028	0.358224		0.401	0.834	0.805	0.688	0.692	0.83
	Gene ontology		GO:0000165	1	0.999889	0.999111	0.990043	0.985578	1	1	0.994544	0.961104	0.384764	1		0.595373	0.178571	0.178571	0.255883	0.25	0.178571		0.0528177	0.59935		0.125	0.333	0.282	0.221	0.21	0.299
	Gene ontology		GO:0000166	0.995705	0.994576	0.998742	0.99808	0.983518	1	0.999933	0.989969	0.914744	0.972872	1		0.20592	0.125902	0.125902	0.0956722	0.0954545	0.128571		0.536432	0.712231		0.203	0.339	0.354	0.386	0.405	0.354
	Gene ontology		GO:0000175	0.998139	1	1	0.998539	0.997832	1	1	1	0.970325	1	1		0.0304077	-0.177821	-0.177821	-0.189526	-0.163636	-0.157143		0.930486	0.600911		0.314	0.663	0.668	0.713	0.697	0.686
	Gene ontology		GO:0000178	1	1	1	0.999237	0.999985	1	1	1	0.969595	1	1		0.0590725	-0.0502967	-0.0502967	0.0462497	0.0363636	-0.0404762		0.863274	0.883244		0.294	0.552	0.557	0.431	0.443	0.563
	Gene ontology		GO:0000184	1	1	0.999325	1	1	1	1	0.999126	1	1	1		-0.151465	-0.0759072	-0.0759072	-0.040452	-0.0272727	-0.052381		0.656607	0.824455		0.567	0.532	0.53	0.542	0.545	0.515
	Gene ontology		GO:0000186	1	1	1	0.994365	0.996143	1	1	0.996337	0.90568	0.387637	1		0.601727	0.332312	0.332312	0.406459	0.372727	0.311905		0.0492142	0.318054		0.072	0.174	0.141	0.112	0.103	0.142
	Gene ontology		GO:0000187	0.999833	0.999895	0.999451	0.981247	0.994877	0.999482	1	0.998822	1	0.571379	1		0.584356	-0.206593	-0.206593	-0.119271	-0.118182	-0.209524		0.0604443	0.542203		0.182	0.687	0.712	0.621	0.642	0.75
	Gene ontology		GO:0000188	1	1	1	1	0.999787	1	1	1	1	1	1		-0.054785	-0.102353	-0.102353	-0.1	-0.05	-0.052381		0.872895	0.76459		0.52	0.549	0.552	0.552	0.536	0.565
	Gene ontology		GO:0000209	1	0.999983	0.998733	0.996399	0.999014	1	1	0.979484	0.975384	0.995911	1		0.117908	0.183333	0.183333	0.265188	0.259091	0.183333		0.729237	0.589482		0.359	0.299	0.303	0.203	0.196	0.295
	Gene ontology		GO:0000226	0.999912	0.998129	0.992928	0.995	0.993258	1	1	0.995043	0.976146	0.38515	1		0.592814	0.0234765	0.0234765	0.0825723	0.0818182	0.0238095		0.0546533	0.945377		0.119	0.463	0.465	0.41	0.401	0.451
	Gene ontology		GO:0000228	0.99828	0.999077	1	0.994676	0.979026	1	1	0.995236	0.897228	0.741986	0.848615		0.877224	0.600999	0.600999	0.60553	0.6	0.609524		0.000305368	0.0505173		0.001	0.035	0.03	0.025	0.028	0.027
	Gene ontology		GO:0000245	1	0.999891	0.999853	0.999458	0.997701	1	1	0.997117	0.9687	1	1		0.059656	-0.09759	-0.09759	-0.0190693	-0.0181818	-0.0952381		0.86194	0.775297		0.275	0.614	0.62	0.505	0.535	0.614
	Gene ontology		GO:0000271	0.999407	1	0.992563	0.997557	0.996679	1	1	0.996207	1	1	1		-0.382028	-0.474369	-0.474369	-0.411416	-0.377273	-0.445238		0.246131	0.140427		0.895	0.934	0.929	0.872	0.898	0.92
	Gene ontology		GO:0000278	0.968719	0.998955	0.997	0.992439	0.987546	0.999687	1	0.990939	0.687911	0.732817	1		0.432499	0.0373042	0.0373042	0	-3.38738e-16	0.0380952		0.180633	0.913289		0.133	0.455	0.483	0.489	0.487	0.476
	Gene ontology		GO:0000280	0.998972	0.99722	0.999165	0.997891	0.996246	1	1	0.998548	0.856678	0.802498	1		0.544793	0.046953	0.046953	0.0550482	0.0545455	0.047619		0.0863848	0.890964		0.051	0.431	0.444	0.419	0.422	0.43
	Gene ontology		GO:0000281	0.969873	1	0.998713	0.999138	0.997404	0.982081	0.978248	0.989267	0.87326	1	1		-0.0180175	-0.0516483	-0.0516483	-0.119271	-0.118182	-0.052381		0.947131	0.880125		0.388	0.55	0.543	0.625	0.662	0.579
	Gene ontology		GO:0000287	0.999911	0.999706	0.999852	0.996851	0.995042	1	1	0.988705	0.951428	0.95218	1		0.489528	0.169031	0.169031	0.201843	0.2	0.171429		0.126525	0.619301		0.066	0.313	0.299	0.267	0.286	0.313
	Gene ontology		GO:0000288	1	1	0.999962	0.998778	0.99803	1	0.996461	0.999121	1	1	1		-0.16245	-0.218159	-0.218159	-0.114007	-0.104545	-0.204762		0.633016	0.519293		0.651	0.724	0.758	0.639	0.621	0.752
	Gene ontology		GO:0000289	1	1	0.999905	0.998512	0.997891	1	1	0.998796	1	1	1		-0.205438	-0.344864	-0.344864	-0.221114	-0.190909	-0.304762		0.544465	0.298971		0.703	0.853	0.836	0.732	0.747	0.83
	Gene ontology		GO:0000291	1	1	1	1	0.999978	1	0.993053	1	0.971519	1	1		0.053269	0.242608	0.242608	0.23703	0.186364	0.195238		0.876753	0.472269		0.28	0.237	0.23	0.233	0.239	0.245
	Gene ontology		GO:0000302	1	1	0.999897	0.999057	0.998708	1	1	1	0.990349	0.913591	1		0.600256	0.162351	0.162351	0.242884	0.222727	0.152381		0.0508031	0.633409		0.092	0.323	0.326	0.211	0.23	0.31
	Gene ontology		GO:0000313	0.999589	1	1	1	0.99995	1	1	1	1	1	1		-0.300358	-0.358834	-0.358834	-0.47194	-0.318182	-0.247619		0.369483	0.278491		0.856	0.852	0.86	0.93	0.912	0.892
	Gene ontology		GO:0000314	1	1	1	1	1	1	1	1	1	1	1		NA	NA	NA	NA	NA	NA		NA	NA		NA	NA	NA	NA	NA	NA
	Gene ontology		GO:0000315	1	1	1	1	0.999863	1	1	1	1	1	1		-0.054785	-0.102353	-0.102353	-0.1	-0.05	-0.052381		0.872895	0.76459		0.534	0.551	0.536	0.537	0.564	0.519
	Gene ontology		GO:0000323	0.996366	0.999845	0.999466	0.987417	0.998455	0.98673	1	0.997392	0.997128	1	1		-0.33359	-0.431968	-0.431968	-0.403687	-0.4	-0.438095		0.315448	0.184592		0.873	0.898	0.898	0.904	0.884	0.908
	Gene ontology		GO:0000375	0.998864	1	1	0.999968	0.999069	1	1	0.999985	0.999966	0.999878	1		-0.231642	-0.039036	-0.039036	-0.0953463	-0.0909091	-0.0380952		0.493171	0.909277		0.718	0.557	0.54	0.621	0.616	0.558
	Gene ontology		GO:0000377	0.998857	1	1	0.999968	0.999069	1	1	0.999978	0.99995	0.99984	1		-0.215778	-0.039036	-0.039036	-0.0953463	-0.0909091	-0.0380952		0.524045	0.909277		0.694	0.526	0.559	0.606	0.63	0.538
	Gene ontology		GO:0000381	1	1	1	0.999415	0.999943	1	1	1	1	0.812455	1		0.592022	0.0266277	0.0266277	0.121406	0.0954545	0.0214286		0.0550379	0.938056		0.174	0.463	0.452	0.328	0.375	0.45
	Gene ontology		GO:0000387	0.998888	1	1	1	0.999753	0.993457	1	1	1	1	1		-0.105029	-0.28107	-0.28107	-0.369998	-0.290909	-0.22619		0.758277	0.40245		0.591	0.789	0.808	0.868	0.869	0.803
	Gene ontology		GO:0000398	0.998857	1	1	0.999968	0.999069	1	1	0.999978	0.99995	0.99984	1		-0.215778	-0.039036	-0.039036	-0.0953463	-0.0909091	-0.0380952		0.524045	0.909277		0.694	0.552	0.553	0.61	0.623	0.525
	Gene ontology		GO:0000407	0.999575	0.999087	0.999996	0.999134	0.998062	1	1	1	1	1	1		-0.360177	-0.786387	-0.786387	-0.768306	-0.704545	-0.738095		0.276377	0.00409586		0.885	0.997	0.995	0.995	0.997	0.995
	Gene ontology		GO:0000413	1	1	1	1	1	1	1	1	1	1	1		NA	NA	NA	NA	NA	NA		NA	NA		NA	NA	NA	NA	NA	NA
	Gene ontology		GO:0000422	1	1	0.999996	0.998499	0.996912	1	1	0.990743	1	1	1		-0.0214868	-0.25326	-0.25326	-0.147409	-0.127273	-0.22381		0.949459	0.452407		0.397	0.787	0.765	0.654	0.663	0.781
	Gene ontology		GO:0000428	0.999966	0.999986	0.999276	0.998347	0.998757	0.999374	1	0.999675	0.971724	1	1		0.0389811	-0.361538	-0.361538	-0.266066	-0.263636	-0.366667		0.910285	0.27462		0.301	0.883	0.859	0.804	0.811	0.865
	Gene ontology		GO:0000460	0.998084	1	1	0.999237	0.999117	1	1	1	1	1	1		-0.402433	-0.520719	-0.520719	-0.543434	-0.427273	-0.419048		0.219769	0.100526		0.933	0.957	0.952	0.964	0.957	0.966
	Gene ontology		GO:0000462	1	0.998786	1	0.999605	0.998153	1	1	1	1	1	1		-0.273961	-0.491133	-0.491133	-0.433591	-0.340909	-0.395238		0.414831	0.125006		0.764	0.942	0.928	0.928	0.91	0.927
	Gene ontology		GO:0000502	0.999635	0.999881	0.999509	0.998991	0.998382	1	1	0.993902	0.976065	1	1		0.0501155	-0.209524	-0.209524	-0.167487	-0.163636	-0.209524		0.884203	0.536359		0.306	0.719	0.733	0.687	0.671	0.742
	Gene ontology		GO:0000718	1	0.99948	1	1	0.999863	1	1	1	1	1	1		-0.304165	-0.358834	-0.358834	-0.391036	-0.263636	-0.247619		0.363145	0.278491		0.849	0.855	0.853	0.867	0.867	0.848
	Gene ontology		GO:0000722	0.998127	1	1	0.995389	0.99752	1	1	1	1	1	1		-0.398398	-0.520719	-0.520719	-0.47406	-0.372727	-0.419048		0.224829	0.100526		0.933	0.948	0.96	0.929	0.928	0.951
	Gene ontology		GO:0000723	0.998838	1	1	0.996928	0.997212	1	1	0.997556	1	1	1		-0.302247	-0.371807	-0.371807	-0.315877	-0.272727	-0.328571		0.36628	0.260197		0.804	0.878	0.878	0.82	0.829	0.901
	Gene ontology		GO:0000724	0.99665	0.999853	0.996403	0.994673	0.996918	0.997895	1	0.994388	0.947001	0.890637	1		0.571874	0.111913	0.111913	0.154898	0.154545	0.114286		0.0676694	0.743215		0.065	0.363	0.369	0.336	0.29	0.365
	Gene ontology		GO:0000725	0.996656	0.999853	0.996404	0.994698	0.996751	0.997902	1	0.994416	0.947207	0.891536	1		0.57151	0.111913	0.111913	0.154898	0.154545	0.114286		0.0678807	0.743215		0.059	0.371	0.344	0.305	0.296	0.388
	Gene ontology		GO:0000726	0.989532	0.999874	0.9999	0.998451	0.997336	0.984479	1	0.997015	0.809369	1	1		0.0457996	-0.206593	-0.206593	-0.247717	-0.245455	-0.209524		0.898628	0.542203		0.296	0.731	0.74	0.787	0.765	0.758
	Gene ontology		GO:0000737	1	1	1	0.99899	0.997766	1	1	0.996653	1	1	1		-0.0708598	-0.0976348	-0.0976348	-0.0173436	-0.0136364	-0.0785714		0.835769	0.775196		0.537	0.583	0.612	0.532	0.502	0.61
	Gene ontology		GO:0000775	0.993018	0.998727	0.999783	0.999643	0.998146	0.998852	1	0.997337	0.971815	0.94746	1		0.549815	0.139891	0.139891	0.0546698	0.0545455	0.142857		0.0808901	0.681632		0.067	0.354	0.332	0.433	0.436	0.32
	Gene ontology		GO:0000776	0.995427	0.998412	0.999668	0.999596	0.999161	0.996246	1	0.998571	0.954129	0.90896	1		0.572537	0.0885976	0.0885976	0	-2.96396e-16	0.0904762		0.0669467	0.795604		0.053	0.402	0.361	0.519	0.49	0.397
	Gene ontology		GO:0000777	0.978443	1	0.999975	0.999118	0.998905	1	1	1	0.971013	1	1		-0.137434	-0.342459	-0.342459	-0.346977	-0.318182	-0.321429		0.685515	0.302578		0.544	0.838	0.863	0.844	0.867	0.863
	Gene ontology		GO:0000779	0.980751	1	0.999975	0.999204	0.998905	1	1	1	0.973248	1	1		-0.132931	-0.342459	-0.342459	-0.346977	-0.318182	-0.321429		0.695355	0.302578		0.568	0.851	0.872	0.857	0.86	0.853
	Gene ontology		GO:0000781	0.987971	1	0.999998	0.999378	0.99799	1	1	0.997079	0.979015	1	1		-0.100835	-0.175662	-0.175662	-0.200227	-0.190909	-0.171429		0.766434	0.605408		0.546	0.69	0.678	0.732	0.705	0.71
	Gene ontology		GO:0000784	1	1	0.9999	0.999218	0.998921	1	1	0.99637	0.969569	1	1		0.0617798	0.0202939	0.0202939	0.104093	0.0954545	0.0190476		0.85699	0.952774		0.256	0.456	0.453	0.368	0.382	0.487
	Gene ontology		GO:0000785	0.993404	0.99894	0.999676	0.995472	0.988164	1	1	0.985586	0.948717	0.940664	0.822623		0.818236	0.648161	0.648161	0.615036	0.613636	0.661905		0.00168533	0.0310171		0	0.012	0.015	0.021	0.024	0.019
	Gene ontology		GO:0000786	1	1	1	1	0.999331	1	1	0.998011	1	1	1		0.0248135	0.0966092	0.0966092	0.094388	0.0636364	0.0666667		0.942301	0.777506		0.31	0.335	0.348	0.382	0.382	0.357
	Gene ontology		GO:0000790	0.996119	0.998467	0.999971	0.997091	0.991644	1	1	0.994893	0.961267	0.919635	0.762265		0.811249	0.620183	0.620183	0.587701	0.586364	0.633333		0.00178577	0.0417878		0.001	0.026	0.023	0.031	0.021	0.026
	Gene ontology		GO:0000791	1	1	1	0.995938	0.999264	1	1	0.981028	0.968262	1	1		0.0493081	0.123936	0.123936	0.200055	0.172727	0.109524		0.886472	0.716563		0.366	0.38	0.355	0.282	0.289	0.348
	Gene ontology		GO:0000792	0.979742	1	1	0.998996	0.999881	1	1	0.998113	1	1	1		-0.305895	-0.366418	-0.366418	-0.389582	-0.336364	-0.32381		0.360084	0.267711		0.866	0.853	0.876	0.87	0.897	0.882
	Gene ontology		GO:0000793	0.989722	0.999363	1	0.996633	0.998008	0.997455	1	0.996669	0.967064	1	1		-0.0631252	-0.235714	-0.235714	-0.255883	-0.25	-0.235714		0.849927	0.485328		0.456	0.788	0.771	0.757	0.785	0.758
	Gene ontology		GO:0000794	1	0.999505	1	0.996388	0.996762	1	1	1	0.969555	1	1		0.0218389	-0.204763	-0.204763	-0.126351	-0.109091	-0.180952		0.950642	0.545866		0.3	0.718	0.727	0.647	0.655	0.718
	Gene ontology		GO:0000819	0.999627	0.988854	0.9977	0.988761	0.996438	1	1	0.98725	0.905081	1	0.930465		0.398913	0.197203	0.197203	0.238542	0.236364	0.2		0.222425	0.561103		0.135	0.267	0.28	0.227	0.24	0.26
	Gene ontology		GO:0000902	0.958097	0.994564	0.988631	0.970783	0.972348	0.944221	0.65164	0.953064	0.465291	0.0430659	1		0.599757	0.390803	0.390803	0.372727	0.372727	0.4		0.0829156	0.234678		0.067	0.12	0.101	0.14	0.115	0.134
	Gene ontology		GO:0000904	0.990886	0.992205	0.990121	0.97638	0.976265	0.908592	0.683683	0.946896	0.409918	0.058787	1		0.600742	0.437328	0.437328	0.463636	0.463636	0.447619		0.0815212	0.178595		0.046	0.072	0.089	0.073	0.082	0.098
	Gene ontology		GO:0000910	0.982976	0.996427	0.997141	0.999545	0.996045	0.994102	0.998981	0.993606	0.939925	0.901029	1		0.527522	0.204707	0.204707	0.1	0.1	0.209524		0.098443	0.545979		0.067	0.25	0.259	0.379	0.375	0.282
	Gene ontology		GO:0000922	0.996951	0.999188	0.99951	0.995505	0.997881	1	1	0.993529	1	0.698495	1		0.58868	-0.17619	-0.17619	-0.162835	-0.159091	-0.17619		0.0571515	0.604306		0.156	0.715	0.698	0.679	0.686	0.717
	Gene ontology		GO:0000932	1	0.999923	0.999042	0.998987	0.998423	1	0.996327	0.995158	0.977453	1	1		0.0379162	0.0452381	0.0452381	0.111658	0.109091	0.0452381		0.912646	0.894927		0.338	0.464	0.457	0.353	0.336	0.448
	Gene ontology		GO:0000956	1	1	0.999665	1	0.999623	1	1	0.999348	0.999219	1	1		-0.0390398	0.150878	0.150878	0.168468	0.145455	0.133333		0.909216	0.657895		0.496	0.316	0.313	0.292	0.3	0.309
	Gene ontology		GO:0000975	0.999979	0.999983	0.999708	0.985902	0.994064	0.985103	0.993949	0.963375	0.997139	0.985053	1		0.135312	0.218664	0.218664	0.290909	0.290909	0.22381		0.690121	0.518303		0.307	0.268	0.237	0.203	0.202	0.274
	Gene ontology		GO:0000976	0.999509	1	1	0.994693	0.996115	0.995643	1	0.98072	0.9901	1	0.89411		0.635208	0.433333	0.433333	0.465242	0.454545	0.433333		0.0357794	0.183053		0.03	0.091	0.079	0.059	0.075	0.099
	Gene ontology		GO:0000977	0.998635	1	1	0.993187	0.9965	1	1	0.993027	1	1	1		-0.246388	-0.280202	-0.280202	-0.242172	-0.209091	-0.247619		0.464924	0.403966		0.74	0.804	0.779	0.753	0.776	0.828
	Gene ontology		GO:0000978	0.996232	1	1	0.992951	0.995448	1	1	0.990564	0.999842	0.997688	1		-0.146067	-0.068313	-0.068313	-0.0381385	-0.0363636	-0.0666667		0.668211	0.841816		0.608	0.562	0.609	0.537	0.546	0.578
	Gene ontology		GO:0000980	1	0.999306	1	0.989957	0.99845	1	1	1	1	1	1		-0.323769	-0.520719	-0.520719	-0.422029	-0.331818	-0.419048		0.331207	0.100526		0.899	0.936	0.939	0.899	0.905	0.952
	Gene ontology		GO:0000981	0.999857	0.999926	1	0.997845	0.997675	1	0.999804	0.996277	1	1	1		-0.153281	-0.307409	-0.307409	-0.286039	-0.272727	-0.3		0.652471	0.35779		0.63	0.791	0.851	0.834	0.814	0.818
	Gene ontology		GO:0000982	0.996279	1	0.999971	0.996225	0.996237	1	0.988452	0.995521	0.999813	1	1		-0.236454	-0.178571	-0.178571	-0.13492	-0.131818	-0.178571		0.48282	0.59935		0.753	0.68	0.71	0.672	0.644	0.678
	Gene ontology		GO:0000987	0.996339	1	0.999971	0.993012	0.995524	1	1	0.99091	0.993468	0.999157	1		-0.17901	-0.0547619	-0.0547619	0	-1.69369e-16	-0.0547619		0.598126	0.872948		0.699	0.547	0.56	0.481	0.495	0.562
	Gene ontology		GO:0000988	1	0.999735	0.999482	0.980174	0.991508	0.999158	0.934517	0.923462	0.986351	0.855312	0.312627		0.71525	0.823479	0.823479	0.890909	0.890909	0.842857		0.00661934	0.00183852		0.001	0.001	0.001	0.001	0	0.001
	Gene ontology		GO:0000989	1	0.999735	0.999479	0.980128	0.991624	0.999147	0.93412	0.923413	0.986245	0.853848	0.312627		0.716125	0.823479	0.823479	0.890909	0.890909	0.842857		0.00648992	0.00183852		0.003	0.002	0.001	0	0.001	0.002
	Gene ontology		GO:0001012	0.998635	1	1	0.993187	0.9965	1	1	0.993027	1	1	1		-0.246388	-0.280202	-0.280202	-0.242172	-0.209091	-0.247619		0.464924	0.403966		0.722	0.82	0.789	0.757	0.78	0.807
	Gene ontology		GO:0001046	1	0.999523	1	0.999723	0.999112	0.990529	1	0.990384	1	1	0.827462		0.62999	0.239096	0.239096	0.257435	0.245455	0.233333		0.0376778	0.478903		0.036	0.221	0.219	0.233	0.199	0.249
	Gene ontology		GO:0001047	1	0.999705	1	0.996448	0.998481	0.976626	1	0.986503	1	1	1		-0.0728786	-0.233379	-0.233379	-0.163575	-0.15	-0.219048		0.830698	0.489788		0.496	0.769	0.751	0.683	0.674	0.759
	Gene ontology		GO:0001067	0.999979	0.999983	0.999708	0.985902	0.994064	0.985103	0.993949	0.963375	0.997139	0.985053	1		0.135312	0.218664	0.218664	0.290909	0.290909	0.22381		0.690121	0.518303		0.313	0.26	0.251	0.208	0.186	0.226
	Gene ontology		GO:0001071	0.998771	0.999905	1	0.997873	0.997551	0.99976	0.998736	0.994279	0.99776	0.845032	0.959119		0.7467	0.786259	0.786259	0.790909	0.790909	0.804762		0.00720497	0.00410607		0.017	0.001	0.002	0.003	0.003	0.005
	Gene ontology		GO:0001076	1	0.999885	1	0.992794	0.991868	0.975405	0.695289	0.980411	0.963483	0.911243	1		0.0996357	0.474225	0.474225	0.495434	0.490909	0.480952		0.724139	0.140564		0.25	0.076	0.066	0.049	0.06	0.072
	Gene ontology		GO:0001077	0.99384	1	0.999715	0.997985	0.998725	0.999497	1	0.999604	1	1	1		-0.417991	-0.595299	-0.595299	-0.581612	-0.554545	-0.580952		0.200524	0.0533341		0.978	0.96	0.97	0.961	0.972	0.968
	Gene ontology		GO:0001078	1	1	1	0.995968	0.993885	1	0.998348	0.993359	0.982436	1	1		-0.00768412	0.180108	0.180108	0.242884	0.222727	0.169048		0.980949	0.596159		0.402	0.3	0.301	0.253	0.241	0.287
	Gene ontology		GO:0001085	1	0.999296	0.999641	0.991522	0.998298	0.997582	0.887068	0.986583	0.961247	1	0.956844		0.178169	0.473298	0.473298	0.533031	0.531818	0.483333		0.584336	0.141451		0.252	0.068	0.072	0.043	0.048	0.066
	Gene ontology		GO:0001101	1	0.999625	0.999854	0.994619	0.992633	1	1	0.989801	0.818684	0.953733	1		0.199778	0.25	0.25	0.302407	0.295455	0.25		0.53619	0.458444		0.185	0.201	0.219	0.167	0.18	0.224
	Gene ontology		GO:0001102	1	0.999811	0.999971	0.994024	0.998565	1	1	0.990676	0.966348	1	1		0.0229141	-0.121988	-0.121988	-0.0381385	-0.0363636	-0.119048		0.948217	0.720864		0.334	0.636	0.648	0.555	0.53	0.658
	Gene ontology		GO:0001103	1	1	1	0.995439	0.999436	1	1	0.993582	1	1	0.762265		0.624722	0.274814	0.274814	0.347465	0.3	0.242857		0.0399932	0.413443		0.049	0.214	0.2	0.159	0.129	0.192
	Gene ontology		GO:0001104	1	0.99989	1	0.998655	0.993131	0.995564	0.831696	0.991969	0.978905	0.876207	1		0.329563	0.483616	0.483616	0.504608	0.5	0.490476		0.310707	0.13178		0.227	0.053	0.073	0.047	0.051	0.059
	Gene ontology		GO:0001105	1	1	0.999971	0.999541	0.994931	0.991721	0.69479	1	0.962551	0.796704	1		0.290591	0.309524	0.309524	0.362889	0.354545	0.309524		0.355704	0.35432		0.265	0.178	0.163	0.144	0.12	0.165
	Gene ontology		GO:0001106	1	0.999811	1	1	0.998833	1	1	0.995698	1	1	1		0.0160575	-0.0976348	-0.0976348	-0.121406	-0.0954545	-0.0785714		0.962744	0.775196		0.344	0.571	0.609	0.629	0.64	0.632
	Gene ontology		GO:0001158	1	0.999555	1	0.990329	0.998657	1	1	1	1	1	1		-0.315908	-0.520719	-0.520719	-0.422029	-0.331818	-0.419048		0.343802	0.100526		0.894	0.955	0.953	0.911	0.902	0.953
	Gene ontology		GO:0001159	0.996339	1	0.999971	0.993013	0.995524	1	1	0.99091	0.993489	0.999205	1		-0.181582	-0.0547619	-0.0547619	0	-1.69369e-16	-0.0547619		0.592779	0.872948		0.699	0.528	0.561	0.479	0.521	0.567
	Gene ontology		GO:0001190	1	1	0.999971	0.993196	0.994082	0.992016	0.720396	0.987357	0.965635	0.811339	1		0.294818	0.46953	0.46953	0.522958	0.518182	0.47619		0.352493	0.145091		0.246	0.074	0.074	0.038	0.054	0.076
	Gene ontology		GO:0001191	1	0.999811	0.999971	1	0.9979	1	1	0.984952	0.912694	1	1		0.0719033	0.0202939	0.0202939	0.0148704	0.0136364	0.0190476		0.833215	0.952774		0.215	0.464	0.49	0.493	0.492	0.465
	Gene ontology		GO:0001227	1	1	1	0.997508	0.99348	1	1	0.995359	0.990821	1	1		-0.0250994	0.118547	0.118547	0.178997	0.154545	0.104762		0.941118	0.728475		0.503	0.354	0.358	0.275	0.281	0.369
	Gene ontology		GO:0001228	0.995688	1	0.999824	0.999098	0.999197	0.999959	1	0.999973	1	1	1		-0.379983	-0.68313	-0.68313	-0.657889	-0.627273	-0.666667		0.248846	0.0205025		0.967	0.987	0.986	0.981	0.987	0.981
	Gene ontology		GO:0001501	1	1	0.998043	0.990582	0.997316	1	1	0.968067	0.938818	0.999677	0.762265		0.641476	0.495238	0.495238	0.5769	0.563636	0.495238		0.0336988	0.121402		0.028	0.052	0.052	0.03	0.037	0.056
	Gene ontology		GO:0001503	0.999049	1	0.999072	0.994927	0.995707	1	1	0.998427	0.857251	0.954588	1		0.229521	0.145238	0.145238	0.195402	0.190909	0.145238		0.481964	0.670046		0.219	0.341	0.308	0.291	0.26	0.331
	Gene ontology		GO:0001505	1	0.999536	0.999775	0.9981	0.998849	1	1	0.999046	0.960994	0.959854	1		0.488401	0.154762	0.154762	0.237273	0.231818	0.154762		0.127699	0.649571		0.058	0.305	0.311	0.23	0.242	0.301
	Gene ontology		GO:0001508	0.999335	0.99836	0.997968	0.988476	0.988793	0.94426	0.798153	0.98167	0.524066	0.904792	0.358502		0.64951	0.888612	0.888612	0.927273	0.927273	0.909524		0.0312868	0.000255527		0.022	0	0.002	0	0	0
	Gene ontology		GO:0001510	1	1	1	0.999595	0.999887	0.994118	1	1	1	1	1		-0.0743889	-0.28107	-0.28107	-0.179218	-0.140909	-0.22619		0.827785	0.40245		0.57	0.8	0.827	0.696	0.685	0.792
	Gene ontology		GO:0001523	1	0.998872	0.999225	0.993484	0.999161	1	1	0.999258	0.956472	1	1		0.0105862	-0.336686	-0.336686	-0.238366	-0.227273	-0.328571		0.977947	0.311332		0.38	0.852	0.834	0.748	0.784	0.842
	Gene ontology		GO:0001525	1	0.999331	0.999725	0.991366	0.993763	1	1	0.995162	0.997045	0.963493	1		0.532596	0.0452381	0.0452381	0.144225	0.140909	0.0452381		0.0925188	0.894927		0.119	0.421	0.473	0.339	0.329	0.439
	Gene ontology		GO:0001540	0.998107	0.999153	1	1	0.999778	1	1	0.989966	0.958692	1	1		0.0575474	-0.0304408	-0.0304408	-0.133834	-0.122727	-0.0285714		0.867106	0.929204		0.298	0.506	0.555	0.64	0.695	0.518
	Gene ontology		GO:0001558	1	0.999712	0.999476	0.997673	0.996862	0.997525	0.902201	0.988823	1	0.325629	0.762265		0.74206	0.64583	0.64583	0.683373	0.681818	0.659524		0.00350956	0.0318305		0.009	0.015	0.014	0.015	0.008	0.018
	Gene ontology		GO:0001568	1	0.998749	0.999874	0.983077	0.993751	1	1	0.97123	0.988394	0.997963	1		-0.0782514	0.0166667	0.0166667	0.116311	0.113636	0.0166667		0.818211	0.961209		0.567	0.475	0.479	0.345	0.378	0.49
	Gene ontology		GO:0001570	1	1	1	0.992854	0.996456	1	1	0.977497	1	1	1		-0.0562992	-0.127221	-0.127221	-0.0289061	-0.0227273	-0.102381		0.867649	0.709328		0.46	0.66	0.629	0.503	0.515	0.652
	Gene ontology		GO:0001578	0.999562	0.999397	1	0.998575	0.998687	1	1	0.990718	0.967073	1	1		0.0548162	-0.121988	-0.121988	-0.0953463	-0.0909091	-0.119048		0.873421	0.720864		0.32	0.627	0.644	0.612	0.607	0.625
	Gene ontology		GO:0001580	1	1	1	1	0.999773	1	1	1	1	1	1		-0.054785	-0.102353	-0.102353	-0.1	-0.05	-0.052381		0.872895	0.76459		0.537	0.529	0.543	0.533	0.543	0.512
	Gene ontology		GO:0001649	0.995453	0.999762	0.998241	0.99755	0.999153	1	1	0.996379	0.982821	0.894544	1		0.590014	0.0563436	0.0563436	0.0366988	0.0363636	0.0571429		0.0563485	0.869305		0.109	0.424	0.427	0.457	0.457	0.41
	Gene ontology		GO:0001653	1	0.999933	1	0.998732	0.999367	1	1	1	1	1	1		-0.314304	-0.520719	-0.520719	-0.422029	-0.331818	-0.419048		0.34654	0.100526		0.876	0.95	0.95	0.9	0.908	0.958
	Gene ontology		GO:0001654	0.998939	0.999422	1	0.995255	0.998909	1	1	0.976364	0.996326	0.818645	1		0.59589	0.164286	0.164286	0.190749	0.186364	0.164286		0.053123	0.629311		0.083	0.329	0.317	0.278	0.289	0.299
	Gene ontology		GO:0001655	0.996171	1	0.998275	0.99504	0.996523	1	1	0.991204	0.979496	1	1		-0.0730582	-0.146385	-0.146385	-0.114416	-0.109091	-0.142857		0.828295	0.66757		0.477	0.654	0.637	0.634	0.649	0.674
	Gene ontology		GO:0001656	1	0.999689	0.998225	0.994547	0.998997	1	1	0.985099	1	1	1		-0.105884	-0.443928	-0.443928	-0.32715	-0.3	-0.416667		0.754967	0.171376		0.581	0.925	0.918	0.831	0.841	0.916
	Gene ontology		GO:0001657	1	1	0.999291	1	0.997554	1	1	1	1	1	1		-0.137646	-0.324331	-0.324331	-0.283164	-0.190909	-0.22381		0.68637	0.33052		0.643	0.82	0.801	0.793	0.82	0.827
	Gene ontology		GO:0001658	1	1	0.999269	1	0.997472	1	1	1	1	1	1		-0.13742	-0.324331	-0.324331	-0.283164	-0.190909	-0.22381		0.686858	0.33052		0.683	0.809	0.823	0.787	0.805	0.821
	Gene ontology		GO:0001664	0.997556	1	0.999988	0.997011	0.999141	1	1	0.987755	0.99902	0.539235	1		0.592773	0.0785714	0.0785714	0.102353	0.1	0.0785714		0.0546316	0.818381		0.122	0.393	0.394	0.382	0.373	0.4
	Gene ontology		GO:0001666	0.994497	1	0.99967	0.997001	0.996994	1	1	0.990188	0.976979	0.835306	1		0.598279	0.235714	0.235714	0.214011	0.209091	0.235714		0.0518871	0.485328		0.089	0.227	0.242	0.267	0.312	0.242
	Gene ontology		GO:0001667	0.982943	0.999979	1	0.984482	0.990875	0.997078	0.999009	1	1	1	1		-0.467623	-0.634335	-0.634335	-0.648355	-0.618182	-0.619048		0.146919	0.0360604		0.963	0.975	0.98	0.982	0.977	0.979
	Gene ontology		GO:0001676	0.999746	0.999898	1	0.999156	0.999295	1	1	0.999196	0.990028	1	1		0.031477	-0.175662	-0.175662	-0.143019	-0.136364	-0.171429		0.927188	0.605408		0.316	0.701	0.71	0.675	0.675	0.718
	Gene ontology		GO:0001678	1	0.999958	0.999545	1	0.999857	1	1	1	1	1	1		-0.333405	-0.520719	-0.520719	-0.497185	-0.390909	-0.419048		0.316359	0.100526		0.896	0.952	0.945	0.928	0.936	0.954
	Gene ontology		GO:0001701	1	0.998798	1	0.992555	0.995754	0.988517	1	0.995881	0.978726	1	1		-0.0788768	-0.0439155	-0.0439155	0.0286039	0.0272727	-0.0428571		0.815612	0.897985		0.515	0.552	0.544	0.45	0.473	0.544
	Gene ontology		GO:0001704	0.999267	0.999891	0.993549	0.998714	0.992597	1	1	0.998251	0.979136	0.859911	0.89411		0.907738	0.559564	0.559564	0.578589	0.577273	0.571429		0.000101248	0.0734691		0.005	0.033	0.038	0.04	0.042	0.036
	Gene ontology		GO:0001706	0.998536	1	0.99466	1	0.994215	1	1	1	0.964829	1	1		0.00167775	-0.177821	-0.177821	-0.210585	-0.181818	-0.157143		0.998475	0.600911		0.36	0.691	0.683	0.76	0.751	0.672
	Gene ontology		GO:0001707	1	0.998742	0.999846	0.996699	0.998672	1	1	0.996551	1	0.772976	0.762265		0.908733	0.388095	0.388095	0.451285	0.440909	0.388095		0.000107503	0.238223		0.007	0.114	0.119	0.079	0.083	0.101
	Gene ontology		GO:0001709	1	1	1	0.998938	1	1	1	0.986071	1	1	1		0.0217513	-0.0759072	-0.0759072	0.026968	0.0181818	-0.052381		0.949722	0.824455		0.331	0.528	0.546	0.447	0.458	0.551
	Gene ontology		GO:0001725	0.998205	0.994946	1	1	0.997198	1	1	0.988401	0.965317	1	1		0.0195318	-0.00507346	-0.00507346	-0.0842659	-0.0772727	-0.0047619		0.956408	0.988188		0.336	0.486	0.493	0.591	0.615	0.534
	Gene ontology		GO:0001726	0.999673	0.997906	0.992414	0.997409	0.991012	1	1	0.999423	1	0.923463	1		0.550834	-0.314286	-0.314286	-0.255883	-0.25	-0.314286		0.0802418	0.346571		0.148	0.834	0.822	0.756	0.78	0.821
	Gene ontology		GO:0001750	1	0.999302	0.999885	0.995029	0.999823	1	1	0.989678	1	1	1		-0.114263	-0.443928	-0.443928	-0.346977	-0.318182	-0.416667		0.73704	0.171376		0.623	0.9	0.914	0.851	0.874	0.922
	Gene ontology		GO:0001763	0.998118	1	0.999645	0.991418	0.997738	1	1	0.992983	1	1	1		-0.291303	-0.474369	-0.474369	-0.401502	-0.368182	-0.445238		0.384536	0.140427		0.811	0.926	0.932	0.873	0.902	0.93
	Gene ontology		GO:0001764	0.977213	0.999434	0.999476	0.997124	0.998507	0.990246	0.991328	1	1	1	1		-0.376728	-0.647619	-0.647619	-0.679253	-0.663636	-0.647619		0.25282	0.0312049		0.904	0.981	0.979	0.989	0.987	0.982
	Gene ontology		GO:0001772	1	0.999591	1	1	0.999455	1	1	1	1	0.778114	1		0.592308	0.056214	0.056214	0.0289061	0.0227273	0.0452381		0.0548798	0.869603		0.148	0.4	0.407	0.46	0.44	0.443
	Gene ontology		GO:0001775	0.999212	0.99914	0.997985	0.995764	0.996771	0.995693	1	0.99915	0.96895	0.902909	1		0.588394	0.0652824	0.0652824	0.136675	0.136364	0.0666667		0.0575997	0.848762		0.056	0.439	0.382	0.345	0.335	0.375
	Gene ontology		GO:0001816	0.998888	0.999347	0.999412	0.99799	0.99848	1	1	0.998353	1	1	0.873195		0.620139	-0.12381	-0.12381	-0.0837436	-0.0818182	-0.12381		0.0419906	0.716842		0.078	0.644	0.651	0.606	0.607	0.642
	Gene ontology		GO:0001817	0.99803	0.999116	0.998784	0.991124	0.9979	1	1	0.981754	0.992244	1	1		-0.134935	-0.304762	-0.304762	-0.251231	-0.245455	-0.304762		0.690323	0.362157		0.613	0.81	0.819	0.77	0.754	0.826
	Gene ontology		GO:0001818	1	0.996935	0.996977	0.999967	0.999489	1	1	0.997981	0.998979	1	1		-0.403457	-0.39036	-0.39036	-0.343247	-0.327273	-0.380952		0.218576	0.235256		0.894	0.897	0.878	0.837	0.827	0.888
	Gene ontology		GO:0001819	0.999371	0.999822	0.99845	0.98836	0.996757	1	1	0.984902	0.995705	1	1		-0.191206	-0.304762	-0.304762	-0.232621	-0.227273	-0.304762		0.572317	0.362157		0.64	0.816	0.836	0.745	0.773	0.858
	Gene ontology		GO:0001822	0.994961	0.999995	0.998861	0.993976	0.995978	1	1	0.992875	0.974715	1	1		-0.0715754	-0.257143	-0.257143	-0.232621	-0.227273	-0.257143		0.831116	0.445265		0.499	0.747	0.808	0.774	0.782	0.818
	Gene ontology		GO:0001823	1	1	0.999332	0.996932	0.997619	1	1	1	1	1	1		-0.334636	-0.520719	-0.520719	-0.369998	-0.290909	-0.419048		0.314423	0.100526		0.9	0.968	0.949	0.893	0.864	0.941
	Gene ontology		GO:0001837	0.999207	0.999949	0.997979	0.982663	0.998741	1	1	0.956431	1	1	1		-0.0890069	-0.575781	-0.575781	-0.505335	-0.481818	-0.561905		0.79053	0.0637906		0.616	0.975	0.961	0.928	0.947	0.966
	Gene ontology		GO:0001838	1	0.997084	1	0.99342	0.994134	1	1	0.978634	0.902269	0.810998	1		0.586016	0.322047	0.322047	0.37185	0.354545	0.314286		0.0602627	0.334134		0.04	0.169	0.165	0.134	0.136	0.149
	Gene ontology		GO:0001841	1	0.996864	1	0.993249	0.9939	1	1	0.977506	0.896374	0.799612	1		0.586372	0.322047	0.322047	0.37185	0.354545	0.314286		0.0601976	0.334134		0.041	0.167	0.159	0.128	0.121	0.162
	Gene ontology		GO:0001843	1	0.996864	1	0.99323	0.993869	1	1	0.977146	0.894506	0.7947	1		0.587049	0.322047	0.322047	0.37185	0.354545	0.314286		0.0598592	0.334134		0.048	0.166	0.117	0.14	0.143	0.161
	Gene ontology		GO:0001882	0.996495	0.993939	0.998555	0.99681	0.986383	1	1	0.981028	0.925837	0.953684	1		0.3549	0.169031	0.169031	0.13762	0.136364	0.171429		0.281046	0.619301		0.185	0.32	0.331	0.344	0.321	0.315
	Gene ontology		GO:0001883	0.996485	0.99392	0.998546	0.996789	0.986739	1	1	0.980867	0.925468	0.953296	1		0.356061	0.169031	0.169031	0.13762	0.136364	0.171429		0.279363	0.619301		0.196	0.279	0.313	0.336	0.324	0.293
	Gene ontology		GO:0001885	0.995379	0.999557	0.999848	0.997542	1	1	1	0.995083	1	1	1		-0.316014	-0.558081	-0.558081	-0.565077	-0.518182	-0.52381		0.34348	0.0744003		0.857	0.967	0.963	0.971	0.966	0.963
	Gene ontology		GO:0001889	1	0.998908	1	0.997814	0.996457	1	1	0.982836	1	0.803716	0.762265		0.912317	0.49283	0.49283	0.524404	0.5	0.480952		8.21161e-05	0.123509		0.002	0.057	0.07	0.047	0.057	0.052
	Gene ontology		GO:0001890	1	0.999911	1	0.992366	0.998724	1	1	0.995144	1	1	1		-0.24815	-0.339476	-0.339476	-0.242172	-0.209091	-0.3		0.462048	0.307084		0.737	0.85	0.834	0.779	0.762	0.841
	Gene ontology		GO:0001894	0.996355	0.997559	0.997127	0.98771	0.999727	1	1	0.997767	0.877995	1	1		0.01917	-0.514286	-0.514286	-0.483852	-0.472727	-0.514286		0.962273	0.105557		0.358	0.95	0.945	0.929	0.925	0.945
	Gene ontology		GO:0001895	0.999389	0.999171	0.999818	0.993952	0.999275	1	1	0.997594	0.945639	1	1		0.0275378	-0.309524	-0.309524	-0.260536	-0.254545	-0.309524		0.938287	0.35432		0.323	0.825	0.838	0.808	0.783	0.804
	Gene ontology		GO:0001906	1	1	1	0.997682	0.999706	1	1	1	1	1	1		-0.300607	-0.358834	-0.358834	-0.229228	-0.154545	-0.247619		0.369058	0.278491		0.87	0.854	0.856	0.735	0.75	0.856
	Gene ontology		GO:0001909	1	1	1	0.997577	0.9997	1	1	1	1	1	1		-0.300461	-0.358834	-0.358834	-0.229228	-0.154545	-0.247619		0.369301	0.278491		0.855	0.85	0.855	0.758	0.748	0.854
	Gene ontology		GO:0001910	1	1	1	1	1	1	1	1	1	1	1		NA	NA	NA	NA	NA	NA		NA	NA		NA	NA	NA	NA	NA	NA
	Gene ontology		GO:0001912	1	1	1	1	1	1	1	1	1	1	1		NA	NA	NA	NA	NA	NA		NA	NA		NA	NA	NA	NA	NA	NA
	Gene ontology		GO:0001932	0.994022	0.993694	0.999421	0.992011	0.995281	1	1	0.989923	0.85821	0.538576	1		0.60016	0.107992	0.107992	0.119271	0.118182	0.109524		0.0528877	0.751963		0.063	0.371	0.379	0.36	0.346	0.383
	Gene ontology		GO:0001933	0.999587	0.995338	0.99968	0.996992	0.999854	1	1	0.982043	0.916517	0.793648	1		0.59823	0.0845154	0.0845154	0.0825723	0.0818182	0.0857143		0.0532736	0.804861		0.05	0.378	0.4	0.391	0.417	0.385
	Gene ontology		GO:0001934	0.993022	0.995128	0.999755	0.991326	0.992152	1	1	0.995917	0.944364	0.568124	1		0.594841	-0.0281718	-0.0281718	-0.0091747	-0.00909091	-0.0285714		0.0538911	0.934471		0.085	0.537	0.542	0.507	0.505	0.519
	Gene ontology		GO:0001936	1	0.998104	1	0.98362	0.99195	1	1	0.996442	0.975941	1	1		-0.148499	-0.0913223	-0.0913223	-0.00991363	-0.00909091	-0.0857143		0.661273	0.789438		0.622	0.6	0.604	0.481	0.535	0.625
	Gene ontology		GO:0001937	1	0.99957	1	1	0.998781	1	1	0.992485	1	1	1		0.0184352	-0.0976348	-0.0976348	-0.121406	-0.0954545	-0.0785714		0.957301	0.775196		0.361	0.592	0.643	0.657	0.663	0.644
	Gene ontology		GO:0001938	1	0.999529	1	0.976285	0.990259	1	1	1	0.961536	1	1		-0.117082	-0.204763	-0.204763	-0.126351	-0.109091	-0.180952		0.72901	0.545866		0.6	0.731	0.764	0.666	0.644	0.721
	Gene ontology		GO:0001944	1	0.998801	0.999427	0.981574	0.993446	1	1	0.9719	0.988654	0.99892	1		-0.115672	-0.0547619	-0.0547619	0.0418718	0.0409091	-0.0547619		0.733683	0.872948		0.598	0.564	0.569	0.445	0.428	0.559
	Gene ontology		GO:0001947	0.998332	1	1	0.991664	0.98548	1	1	0.979067	0.911417	1	1		0.0364455	0.0202939	0.0202939	0.0346977	0.0318182	0.0190476		0.918517	0.952774		0.335	0.473	0.479	0.455	0.466	0.478
	Gene ontology		GO:0001948	1	0.9965	0.9994	0.99485	0.999154	1	1	1	0.984391	0.864523	1		0.587925	0	0	0.076277	0.0727273	8.66773e-17		0.0574845	1		0.116	0.511	0.472	0.397	0.407	0.481
	Gene ontology		GO:0001952	1	0.999184	0.999703	0.978793	0.988277	1	1	0.995593	0.960222	1	1		-0.100905	-0.204939	-0.204939	-0.104881	-0.1	-0.2		0.764536	0.545513		0.534	0.722	0.741	0.637	0.604	0.723
	Gene ontology		GO:0001953	1	0.999998	1	1	0.998573	1	1	1	0.936467	1	1		0.0651219	-0.0207104	-0.0207104	-0.0462497	-0.0363636	-0.0166667		0.849212	0.951806		0.235	0.519	0.55	0.546	0.563	0.503
	Gene ontology		GO:0001954	1	1	1	0.978986	0.994398	1	1	1	1	1	1		-0.304171	-0.358834	-0.358834	-0.229228	-0.154545	-0.247619		0.36312	0.278491		0.858	0.847	0.853	0.725	0.739	0.867
	Gene ontology		GO:0001959	1	0.999763	1	0.989501	0.998654	1	1	0.998998	1	1	1		-0.305762	-0.371807	-0.371807	-0.27376	-0.236364	-0.328571		0.360421	0.260197		0.824	0.862	0.876	0.799	0.806	0.876
	Gene ontology		GO:0001960	1	1	1	0.997142	0.998464	1	1	1	1	1	1		-0.296022	-0.358834	-0.358834	-0.229228	-0.154545	-0.247619		0.376808	0.278491		0.858	0.854	0.852	0.736	0.736	0.854
	Gene ontology		GO:0001990	1	0.99977	1	1	0.998341	1	1	0.997775	1	1	1		-0.023184	-0.0976348	-0.0976348	-0.121406	-0.0954545	-0.0785714		0.945979	0.775196		0.456	0.603	0.576	0.629	0.623	0.594
	Gene ontology		GO:0002009	0.987922	0.99996	0.9994	0.984373	0.993279	1	1	0.963582	0.941698	0.883879	1		0.550669	0.131468	0.131468	0.146795	0.145455	0.133333		0.0824953	0.700007		0.071	0.37	0.326	0.322	0.316	0.37
	Gene ontology		GO:0002011	1	0.999809	0.999861	0.995398	0.999129	1	1	0.96815	1	1	1		-0.00232813	-0.418561	-0.418561	-0.317236	-0.290909	-0.392857		0.99305	0.20012		0.421	0.912	0.896	0.82	0.83	0.91
	Gene ontology		GO:0002020	0.972177	0.997134	0.998908	0.994675	0.996525	1	1	0.98415	0.951753	1	1		-0.136509	-0.309524	-0.309524	-0.334974	-0.327273	-0.309524		0.683779	0.35432		0.612	0.846	0.825	0.848	0.857	0.829
	Gene ontology		GO:0002027	1	0.998372	0.99683	0.997548	0.995196	1	1	0.986549	0.978186	0.869311	0.848615		0.931862	0.690209	0.690209	0.724801	0.718182	0.7		2.67703e-05	0.0187337		0	0.011	0.013	0.002	0.007	0.011
	Gene ontology		GO:0002028	0.999154	0.997418	1	0.962572	0.996864	0.990414	0.996727	0.987509	0.976631	0.636169	1		0.578369	0.286776	0.286776	0.364466	0.363636	0.292857		0.0644681	0.39255		0.135	0.2	0.204	0.13	0.141	0.193
	Gene ontology		GO:0002039	0.998916	0.99938	1	0.998487	0.997971	0.996591	0.996916	0.993759	0.976157	0.629757	0.840575		0.811509	0.958399	0.958399	0.945455	0.945455	0.980952		0.00139693	3.36761e-06		0.005	0	0	0	0	0
	Gene ontology		GO:0002040	1	1	1	0.981644	0.992414	1	1	1	1	1	1		-0.301958	-0.358834	-0.358834	-0.229228	-0.154545	-0.247619		0.366941	0.278491		0.846	0.84	0.861	0.731	0.766	0.864
	Gene ontology		GO:0002062	1	0.999828	1	1	0.998483	1	1	0.995857	1	1	1		0.0113713	-0.0976348	-0.0976348	-0.121406	-0.0954545	-0.0785714		0.973647	0.775196		0.338	0.564	0.589	0.656	0.653	0.626
	Gene ontology		GO:0002064	0.989409	0.999857	0.999529	0.996179	0.999449	1	1	0.993645	0.990932	1	1		-0.2648	-0.371429	-0.371429	-0.400108	-0.390909	-0.371429		0.431088	0.260721		0.776	0.856	0.877	0.898	0.874	0.871
	Gene ontology		GO:0002065	0.998279	1	1	1	0.999428	1	1	1	1	1	1		-0.303865	-0.358834	-0.358834	-0.47194	-0.318182	-0.247619		0.363648	0.278491		0.849	0.845	0.842	0.913	0.917	0.89
	Gene ontology		GO:0002090	1	0.999955	0.99977	0.994978	0.998875	1	1	1	1	0.513477	1		0.590813	-0.266357	-0.266357	-0.158618	-0.145455	-0.25		0.0559856	0.428532		0.182	0.802	0.789	0.683	0.67	0.77
	Gene ontology		GO:0002200	1	0.999874	1	1	0.99042	0.984555	1	0.997015	0.970772	1	1		0.0222965	0.13952	0.13952	0.118964	0.109091	0.130952		0.948922	0.682438		0.384	0.332	0.33	0.364	0.36	0.341
	Gene ontology		GO:0002218	1	0.999544	0.998005	0.995478	0.997782	1	1	0.996153	0.926102	0.617843	1		0.602908	0.183333	0.183333	0.274493	0.268182	0.183333		0.0495276	0.589482		0.069	0.279	0.275	0.203	0.194	0.296
	Gene ontology		GO:0002220	1	1	0.997796	0.995736	0.998076	1	1	0.997839	0.892202	0.609586	1		0.603526	0.190301	0.190301	0.295573	0.281818	0.185714		0.0501254	0.575158		0.068	0.272	0.296	0.204	0.15	0.289
	Gene ontology		GO:0002221	1	0.999027	0.999003	0.998565	0.996764	1	1	0.9989	0.998899	0.83461	1		0.589654	0.0785714	0.0785714	0.17214	0.168182	0.0785714		0.0563795	0.818381		0.148	0.41	0.41	0.292	0.3	0.432
	Gene ontology		GO:0002223	1	1	0.997783	0.9957	0.998035	1	1	0.997761	0.891254	0.605723	1		0.603562	0.243975	0.243975	0.343247	0.327273	0.238095		0.0501075	0.469697		0.076	0.212	0.22	0.144	0.155	0.236
	Gene ontology		GO:0002224	1	0.999698	0.998843	0.99847	0.996706	1	1	0.998027	0.997656	0.799998	1		0.591766	0.192857	0.192857	0.255883	0.25	0.192857		0.0551935	0.569936		0.145	0.262	0.276	0.212	0.233	0.287
	Gene ontology		GO:0002228	1	1	1	0.999492	0.9997	1	1	1	1	1	1		-0.292589	-0.358834	-0.358834	-0.229228	-0.154545	-0.247619		0.382599	0.278491		0.865	0.858	0.854	0.758	0.732	0.855
	Gene ontology		GO:0002230	0.999997	0.996139	0.99983	0.999786	0.999466	1	1	0.996573	0.996696	1	1		-0.169002	-0.357143	-0.357143	-0.344279	-0.336364	-0.357143		0.619337	0.280928		0.6	0.844	0.865	0.859	0.854	0.856
	Gene ontology		GO:0002237	0.99997	1	0.999813	0.992988	0.999597	1	1	0.996971	1	0.950743	1		0.558921	-0.09759	-0.09759	-0.0190693	-0.0181818	-0.0952381		0.0744213	0.775297		0.149	0.613	0.584	0.528	0.525	0.617
	Gene ontology		GO:0002244	1	1	1	1	0.999041	0.984759	1	1	1	1	1		-0.0564556	-0.0690066	-0.0690066	-0.06742	-0.0454545	-0.047619		0.868988	0.840228		0.508	0.537	0.539	0.552	0.545	0.532
	Gene ontology		GO:0002250	0.995976	0.998275	1	0.998283	0.9992	0.952005	1	0.999042	1	1	1		-0.0987651	-0.566022	-0.566022	-0.610216	-0.581818	-0.552381		0.770225	0.0695044		0.636	0.961	0.957	0.977	0.976	0.97
	Gene ontology		GO:0002251	1	0.998705	1	1	0.999744	1	1	1	1	1	1		-0.303156	-0.358834	-0.358834	-0.391036	-0.263636	-0.247619		0.364816	0.278491		0.832	0.885	0.837	0.867	0.888	0.849
	Gene ontology		GO:0002252	0.988491	0.996205	0.999269	0.998193	0.999207	0.992575	1	0.994757	0.993197	0.480759	0.373771		0.9005	0.521071	0.521071	0.427273	0.427273	0.533333		0.000121165	0.100256		0.003	0.051	0.05	0.094	0.102	0.061
	Gene ontology		GO:0002253	0.998612	0.998058	0.998576	0.995478	0.99746	1	1	0.994651	0.932348	0.349828	1		0.598306	0.154945	0.154945	0.201843	0.2	0.157143		0.0508664	0.64918		0.12	0.34	0.299	0.288	0.253	0.326
	Gene ontology		GO:0002262	0.995524	0.998683	0.999434	0.992001	0.999955	1	1	0.996879	1	1	0.77617		0.614116	-0.247619	-0.247619	-0.232621	-0.227273	-0.247619		0.0451511	0.462876		0.118	0.776	0.792	0.754	0.759	0.757
	Gene ontology		GO:0002263	0.997617	0.997934	1	0.995169	0.999491	0.994594	1	0.995734	1	1	0.925377		0.60232	0.00238095	0.00238095	0.0139573	0.0136364	0.00238095		0.0503686	0.994457		0.086	0.479	0.508	0.478	0.476	0.484
	Gene ontology		GO:0002274	0.995985	0.997628	0.999618	0.992383	0.998275	1	1	0.993972	1	1	0.292657		0.624104	-0.171429	-0.171429	-0.148877	-0.145455	-0.171429		0.0408175	0.614264		0.084	0.69	0.688	0.654	0.665	0.686
	Gene ontology		GO:0002275	0.985389	0.996397	1	0.988769	0.999296	1	1	1	1	1	1		-0.500794	-0.72206	-0.72206	-0.747576	-0.645455	-0.638095		0.116325	0.0121005		0.995	0.994	0.994	0.993	0.996	0.995
	Gene ontology		GO:0002285	1	0.999813	1	1	0.999598	0.98949	1	0.994108	1	1	0.840575		0.628941	0.322165	0.322165	0.297409	0.272727	0.302381		0.0381327	0.333947		0.024	0.146	0.161	0.184	0.203	0.165
	Gene ontology		GO:0002286	1	0.999705	1	1	0.999863	1	1	0.992891	1	1	0.77467		0.628764	0.274814	0.274814	0.242172	0.209091	0.242857		0.0381314	0.413443		0.021	0.211	0.209	0.209	0.23	0.2
	Gene ontology		GO:0002323	1	0.999626	1	1	0.999863	1	1	0.996782	1	1	1		0.00757889	-0.127221	-0.127221	-0.156093	-0.122727	-0.102381		0.982478	0.709328		0.397	0.621	0.633	0.672	0.688	0.65
	Gene ontology		GO:0002366	0.9976	0.997923	1	0.995149	0.999491	0.994546	1	0.995705	1	1	0.924303		0.602583	0.00238095	0.00238095	0.0139573	0.0136364	0.00238095		0.0502435	0.994457		0.11	0.481	0.478	0.469	0.478	0.478
	Gene ontology		GO:0002377	1	1	1	1	0.990185	0.841793	1	1	0.970171	1	1		-0.0446124	0.142014	0.142014	0.138749	0.109091	0.114286		0.897796	0.677024		0.444	0.33	0.316	0.335	0.323	0.336
	Gene ontology		GO:0002385	1	0.999317	1	1	0.999744	1	1	1	1	1	1		-0.30303	-0.358834	-0.358834	-0.391036	-0.263636	-0.247619		0.365033	0.278491		0.855	0.864	0.858	0.881	0.88	0.86
	Gene ontology		GO:0002429	0.999198	0.999234	0.998244	0.993814	0.997839	1	1	0.995799	0.910314	0.215544	1		0.598163	0.103297	0.103297	0.165145	0.163636	0.104762		0.0504778	0.762474		0.112	0.365	0.371	0.304	0.312	0.372
	Gene ontology		GO:0002431	0.999736	0.998965	0.999991	0.993111	0.99659	1	1	0.992598	0.943112	0.156732	0.924303		0.624686	0.61552	0.61552	0.633259	0.631818	0.628571		0.0274194	0.0438052		0.029	0.021	0.023	0.022	0.013	0.025
	Gene ontology		GO:0002433	0.999736	0.998965	0.999991	0.993111	0.99659	1	1	0.992598	0.943112	0.156732	0.924303		0.624686	0.61552	0.61552	0.633259	0.631818	0.628571		0.0274194	0.0438052		0.037	0.028	0.024	0.014	0.017	0.028
	Gene ontology		GO:0002440	1	1	1	0.998303	0.988906	0.864653	1	1	0.971939	1	1		-0.0478404	-0.010777	-0.010777	0.0526462	0.0454545	-0.00952381		0.889533	0.974912		0.463	0.489	0.49	0.417	0.417	0.495
	Gene ontology		GO:0002443	0.999471	0.995635	0.999673	0.996459	0.999302	0.945599	1	0.998729	1	1	0.959119		0.317718	-0.15964	-0.15964	-0.13762	-0.136364	-0.161905		0.339143	0.639166		0.236	0.657	0.696	0.632	0.652	0.687
	Gene ontology		GO:0002444	0.996959	0.991229	0.999431	0.999217	0.999073	1	1	0.996568	1	1	0.762265		0.616099	-0.147619	-0.147619	-0.195402	-0.190909	-0.147619		0.0441957	0.664908		0.087	0.669	0.675	0.739	0.717	0.666
	Gene ontology		GO:0002449	1	1	1	0.995973	0.999585	0.920693	1	1	1	1	1		-0.0676236	-0.28107	-0.28107	-0.179218	-0.140909	-0.22619		0.842044	0.40245		0.568	0.795	0.795	0.704	0.688	0.812
	Gene ontology		GO:0002455	1	0.99905	0.999779	1	1	0.966928	1	1	1	1	1		-0.0631721	-0.414208	-0.414208	-0.410466	-0.322727	-0.333333		0.853211	0.205324		0.601	0.904	0.884	0.889	0.907	0.91
	Gene ontology		GO:0002460	0.999131	1	1	0.998346	0.999738	0.917951	1	1	1	1	1		-0.0617649	-0.458023	-0.458023	-0.431699	-0.372727	-0.404762		0.855955	0.156569		0.616	0.904	0.923	0.907	0.9	0.903
	Gene ontology		GO:0002474	1	1	0.995736	0.999539	0.997711	1	1	0.997849	0.964491	1	1		0.0275219	-0.0913223	-0.0913223	-0.00495682	-0.00454545	-0.0857143		0.93747	0.789438		0.322	0.629	0.623	0.484	0.502	0.59
	Gene ontology		GO:0002478	1	0.999899	0.997362	0.999976	0.997067	0.958482	1	0.99952	0.987447	1	1		-0.0554655	-0.145238	-0.145238	-0.0977008	-0.0954545	-0.145238		0.871051	0.670046		0.47	0.663	0.659	0.626	0.585	0.694
	Gene ontology		GO:0002479	1	1	0.994382	0.999133	0.997587	1	1	0.997752	0.982484	1	1		-0.0435263	-0.0913223	-0.0913223	-0.00495682	-0.00454545	-0.0857143		0.897293	0.789438		0.419	0.596	0.578	0.499	0.506	0.626
	Gene ontology		GO:0002495	1	0.999641	0.999807	0.999478	0.996702	0.904518	1	0.999048	0.988466	1	1		-0.0501736	-0.0928571	-0.0928571	-0.0325669	-0.0318182	-0.0928571		0.88378	0.78597		0.486	0.586	0.602	0.532	0.52	0.636
	Gene ontology		GO:0002504	1	0.999641	0.999807	0.999478	0.996702	0.904518	1	0.999048	0.988466	1	1		-0.0501736	-0.0928571	-0.0928571	-0.0325669	-0.0318182	-0.0928571		0.88378	0.78597		0.452	0.624	0.62	0.58	0.544	0.6
	Gene ontology		GO:0002520	1	0.99921	0.999737	0.996159	0.995331	0.978531	1	0.987419	0.996143	1	0.80626		0.62736	0.342757	0.342757	0.385337	0.381818	0.347619		0.0389263	0.30213		0.037	0.158	0.135	0.117	0.119	0.148
	Gene ontology		GO:0002521	1	1	0.999985	1	0.999723	0.986479	1	0.99928	0.998838	1	1		-0.0467955	0.13952	0.13952	0.153661	0.140909	0.130952		0.891418	0.682438		0.474	0.331	0.333	0.319	0.331	0.328
	Gene ontology		GO:0002526	1	0.99569	1	0.998289	0.999412	1	1	1	1	1	1		-0.403969	-0.550305	-0.550305	-0.479841	-0.377273	-0.442857		0.217751	0.0794126		0.967	0.966	0.968	0.93	0.93	0.966
	Gene ontology		GO:0002573	1	0.999949	0.999776	1	0.99837	1	1	0.998165	1	1	0.842619		0.627079	0.172498	0.172498	0.173489	0.159091	0.161905		0.038898	0.612023		0.039	0.317	0.301	0.301	0.311	0.301
	Gene ontology		GO:0002576	0.997147	0.997954	0.999484	0.998039	0.994069	1	1	1	0.983816	0.892557	1		0.589808	-0.0571429	-0.0571429	-0.0930484	-0.0909091	-0.0571429		0.0564486	0.867465		0.098	0.523	0.56	0.588	0.627	0.599
	Gene ontology		GO:0002673	0.997874	0.999949	1	0.999645	0.99632	1	1	1	1	1	1		-0.234171	-0.641232	-0.641232	-0.663342	-0.572727	-0.566667		0.488022	0.0334781		0.723	0.983	0.986	0.99	0.981	0.98
	Gene ontology		GO:0002683	1	1	0.998883	0.999223	1	1	1	0.991977	1	1	1		-0.0252081	-0.26036	-0.26036	-0.14453	-0.113636	-0.209524		0.940783	0.439389		0.445	0.753	0.742	0.654	0.664	0.758
	Gene ontology		GO:0002684	0.99381	0.998262	0.998744	0.994072	0.99675	0.999656	1	0.995109	0.959616	0.584804	1		0.595143	0	0	-0.0182233	-0.0181818	-3.03371e-16		0.0534206	1		0.108	0.526	0.493	0.526	0.522	0.496
	Gene ontology		GO:0002685	0.990439	0.996749	1	0.996713	0.998228	1	1	1	1	1	1		-0.490741	-0.72206	-0.72206	-0.747576	-0.645455	-0.638095		0.124947	0.0121005		0.992	0.996	0.995	0.994	0.993	0.998
	Gene ontology		GO:0002686	0.996221	1	0.999921	1	1	1	1	1	1	1	1		-0.298893	-0.53135	-0.53135	-0.60678	-0.409091	-0.366667		0.371917	0.0925609		0.885	0.905	0.879	0.966	0.975	0.983
	Gene ontology		GO:0002687	0.998517	0.995338	1	0.994652	0.997362	1	1	1	1	1	1		-0.519428	-0.695117	-0.695117	-0.663342	-0.572727	-0.614286		0.101456	0.0175734		0.979	0.989	0.993	0.98	0.98	0.992
	Gene ontology		GO:0002688	0.985632	0.995343	1	0.9947	0.997382	1	1	1	1	1	1		-0.49191	-0.72206	-0.72206	-0.747576	-0.645455	-0.638095		0.123714	0.0121005		0.995	0.994	0.993	0.988	0.995	0.996
	Gene ontology		GO:0002690	0.997633	0.994533	1	0.993449	0.996919	1	1	1	1	1	1		-0.537414	-0.695117	-0.695117	-0.663342	-0.572727	-0.614286		0.0881299	0.0175734		0.987	0.994	0.989	0.987	0.988	0.993
	Gene ontology		GO:0002694	0.987071	1	0.999831	0.995375	0.998109	0.994178	1	0.999362	1	1	1		-0.413047	-0.551384	-0.551384	-0.553008	-0.527273	-0.538095		0.206362	0.0787046		0.933	0.961	0.962	0.96	0.956	0.95
	Gene ontology		GO:0002695	1	1	0.999023	0.998765	0.999629	1	1	1	1	1	1		-0.448353	-0.550305	-0.550305	-0.393123	-0.309091	-0.442857		0.166633	0.0794126		0.973	0.968	0.962	0.896	0.892	0.961
	Gene ontology		GO:0002696	0.981121	1	1	0.99495	0.997779	0.991114	1	0.999794	1	0.997165	1		-0.304117	-0.263493	-0.263493	-0.286039	-0.272727	-0.257143		0.363598	0.4337		0.833	0.8	0.786	0.821	0.816	0.801
	Gene ontology		GO:0002697	0.999324	0.996428	0.999771	0.996801	0.999352	1	1	0.994877	1	1	1		-0.336991	-0.600179	-0.600179	-0.591147	-0.563636	-0.585714		0.310424	0.0509161		0.873	0.974	0.967	0.967	0.973	0.969
	Gene ontology		GO:0002698	1	1	0.999916	1	0.999021	1	1	0.992942	1	1	1		0.0329231	-0.0976348	-0.0976348	-0.0693746	-0.0545455	-0.0785714		0.923528	0.775196		0.285	0.609	0.61	0.566	0.576	0.594
	Gene ontology		GO:0002699	1	0.999984	1	0.993743	0.999656	0.998786	1	0.999375	1	1	1		-0.306047	-0.324702	-0.324702	-0.223057	-0.204545	-0.304762		0.360002	0.329935		0.818	0.816	0.846	0.757	0.751	0.848
	Gene ontology		GO:0002700	1	1	1	0.99503	0.999767	1	1	0.997314	1	1	1		-0.250596	-0.192311	-0.192311	-0.0751558	-0.0590909	-0.154762		0.457475	0.57105		0.783	0.681	0.685	0.58	0.582	0.694
	Gene ontology		GO:0002702	1	1	1	0.993863	1	1	1	1	1	1	1		-0.292264	-0.358236	-0.358236	-0.2	-0.1	-0.183333		0.383146	0.279351		0.638	0.632	0.639	0.649	0.614	0.637
	Gene ontology		GO:0002703	1	0.999977	1	0.998776	0.99994	1	1	0.998601	1	1	1		-0.174835	-0.280202	-0.280202	-0.200055	-0.172727	-0.247619		0.607101	0.403966		0.592	0.811	0.794	0.712	0.721	0.817
	Gene ontology		GO:0002704	1	1	1	1	0.998721	1	1	0.996597	1	1	1		0.0224903	0.0966092	0.0966092	0.094388	0.0636364	0.0666667		0.947724	0.777506		0.331	0.362	0.354	0.363	0.368	0.373
	Gene ontology		GO:0002705	1	0.999891	1	0.998591	1	1	1	1	1	1	1		-0.316307	-0.53135	-0.53135	-0.431488	-0.290909	-0.366667		0.343284	0.0925609		0.894	0.883	0.889	0.905	0.916	0.913
	Gene ontology		GO:0002706	1	1	1	1	0.999759	1	1	1	1	1	1		-0.054785	-0.102353	-0.102353	-0.1	-0.05	-0.052381		0.872895	0.76459		0.563	0.568	0.541	0.536	0.509	0.539
	Gene ontology		GO:0002708	1	1	1	1	1	1	1	1	1	1	1		NA	NA	NA	NA	NA	NA		NA	NA		NA	NA	NA	NA	NA	NA
	Gene ontology		GO:0002709	1	1	1	1	0.99967	1	1	1	1	1	1		-0.054785	-0.102353	-0.102353	-0.1	-0.05	-0.052381		0.872895	0.76459		0.559	0.562	0.531	0.56	0.517	0.546
	Gene ontology		GO:0002711	1	1	1	1	1	1	1	1	1	1	1		NA	NA	NA	NA	NA	NA		NA	NA		NA	NA	NA	NA	NA	NA
	Gene ontology		GO:0002715	1	1	1	1	1	1	1	1	1	1	1		NA	NA	NA	NA	NA	NA		NA	NA		NA	NA	NA	NA	NA	NA
	Gene ontology		GO:0002718	1	1	1	0.993892	0.99967	1	1	0.996739	1	1	1		-0.251984	-0.192311	-0.192311	-0.0751558	-0.0590909	-0.154762		0.454931	0.57105		0.755	0.702	0.698	0.572	0.597	0.673
	Gene ontology		GO:0002753	1	0.998219	0.99817	0.996806	0.996769	1	1	1	1	0.805971	1		0.585235	-0.240989	-0.240989	-0.148704	-0.136364	-0.22619		0.0590191	0.47532		0.158	0.792	0.78	0.704	0.674	0.757
	Gene ontology		GO:0002755	1	0.999345	0.999425	0.998301	0.993383	1	1	0.99464	1	0.692855	1		0.592276	-0.048795	-0.048795	0.0190693	0.0181818	-0.047619		0.0549289	0.88671		0.119	0.571	0.57	0.46	0.462	0.518
	Gene ontology		GO:0002756	1	0.999636	0.998942	0.996306	0.995983	1	1	0.994684	1	0.694264	1		0.590862	-0.019518	-0.019518	0.0572078	0.0545455	-0.0190476		0.055794	0.954578		0.171	0.519	0.515	0.434	0.444	0.518
	Gene ontology		GO:0002757	0.99967	0.998714	0.998558	0.994165	0.996754	1	1	0.9934	0.921699	0.316025	1		0.598984	0.154945	0.154945	0.211018	0.209091	0.157143		0.0503339	0.64918		0.105	0.323	0.312	0.27	0.245	0.33
	Gene ontology		GO:0002758	1	0.999544	0.998407	0.995313	0.997759	1	1	0.996133	0.925435	0.612974	1		0.603022	0.183333	0.183333	0.274493	0.268182	0.183333		0.049447	0.589482		0.082	0.282	0.305	0.217	0.198	0.272
	Gene ontology		GO:0002761	1	0.998369	0.999641	0.99794	0.999516	1	1	0.991139	0.971281	1	0.312627		0.629349	0.292857	0.292857	0.353584	0.345455	0.292857		0.0372864	0.382136		0.012	0.182	0.193	0.157	0.112	0.199
	Gene ontology		GO:0002762	1	0.999317	0.999926	0.999376	0.999275	1	1	1	1	1	1		-0.426215	-0.641232	-0.641232	-0.558049	-0.481818	-0.566667		0.191148	0.0334781		0.948	0.969	0.984	0.969	0.961	0.978
	Gene ontology		GO:0002763	1	0.999039	0.999431	0.997553	0.999808	1	1	0.990661	0.948722	1	0.762265		0.64014	0.269048	0.269048	0.334974	0.327273	0.269048		0.0338528	0.423703		0.02	0.195	0.198	0.155	0.151	0.18
	Gene ontology		GO:0002764	0.999883	0.998868	0.997624	0.993772	0.995763	1	1	0.991749	0.895338	0.425673	1		0.602535	0.154945	0.154945	0.211018	0.209091	0.157143		0.0492514	0.64918		0.067	0.296	0.299	0.251	0.261	0.31
	Gene ontology		GO:0002768	0.999671	0.998824	0.997623	0.992699	0.99556	1	1	0.992852	0.866257	0.316113	0.89411		0.667953	0.545575	0.545575	0.605924	0.604545	0.557143		0.0151889	0.0825698		0.017	0.031	0.039	0.021	0.02	0.044
	Gene ontology		GO:0002790	1	1	1	0.997946	0.996906	1	1	1	1	0.798346	1		0.590538	0.056214	0.056214	0.132968	0.104545	0.0452381		0.0559017	0.869603		0.142	0.422	0.414	0.341	0.356	0.438
	Gene ontology		GO:0002791	1	0.997725	0.999756	0.998955	0.991932	0.999373	1	0.996848	0.818059	0.858129	1		0.431356	0.23946	0.23946	0.275241	0.272727	0.242857		0.179609	0.478211		0.125	0.219	0.239	0.183	0.207	0.216
	Gene ontology		GO:0002793	1	1	1	1	0.99807	1	1	0.993937	1	1	0.762265		0.628571	0.461547	0.461547	0.450935	0.354545	0.371429		0.0382058	0.152996		0.029	0.088	0.077	0.094	0.08	0.083
	Gene ontology		GO:0002819	1	1	1	1	0.999864	1	1	1	1	1	1		-0.054785	-0.102353	-0.102353	-0.1	-0.05	-0.052381		0.872895	0.76459		0.544	0.563	0.52	0.537	0.525	0.569
	Gene ontology		GO:0002821	1	1	1	1	1	1	1	1	1	1	1		NA	NA	NA	NA	NA	NA		NA	NA		NA	NA	NA	NA	NA	NA
	Gene ontology		GO:0002822	1	1	1	1	0.999751	1	1	1	1	1	1		-0.054785	-0.102353	-0.102353	-0.1	-0.05	-0.052381		0.872895	0.76459		0.54	0.539	0.492	0.548	0.532	0.546
	Gene ontology		GO:0002824	1	1	1	1	1	1	1	1	1	1	1		NA	NA	NA	NA	NA	NA		NA	NA		NA	NA	NA	NA	NA	NA
	Gene ontology		GO:0002831	0.999848	0.997675	1	0.998931	0.998109	1	1	0.99038	0.959902	0.9978	1		0.0818491	0.135714	0.135714	0.116311	0.113636	0.135714		0.810398	0.690725		0.226	0.348	0.337	0.372	0.343	0.311
	Gene ontology		GO:0002832	1	0.999317	1	1	0.999824	1	1	0.989967	1	1	1		0.0231859	-0.127221	-0.127221	-0.156093	-0.122727	-0.102381		0.94628	0.709328		0.319	0.646	0.642	0.674	0.689	0.633
	Gene ontology		GO:0002833	1	1	1	0.996623	0.999657	1	1	0.99733	0.84905	1	1		0.0609735	0.0646621	0.0646621	0.157938	0.136364	0.0571429		0.859649	0.850185		0.255	0.416	0.437	0.318	0.304	0.433
	Gene ontology		GO:0002886	1	0.999874	1	0.993979	1	1	1	1	1	1	1		-0.298904	-0.53135	-0.53135	-0.431488	-0.290909	-0.366667		0.371888	0.0925609		0.885	0.877	0.9	0.887	0.902	0.881
	Gene ontology		GO:0002920	0.996748	1	0.999943	1	0.993283	1	1	1	1	1	1		-0.186365	-0.491133	-0.491133	-0.549216	-0.431818	-0.395238		0.58285	0.125006		0.687	0.925	0.933	0.965	0.966	0.933
	Gene ontology		GO:0003002	0.999726	0.999403	0.997525	0.997037	0.99762	1	1	0.984886	1	0.763254	1		0.592197	-0.17619	-0.17619	-0.107006	-0.104545	-0.17619		0.0550342	0.604306		0.126	0.675	0.704	0.633	0.619	0.708
	Gene ontology		GO:0003006	1	0.999673	0.999751	0.997488	0.998813	1	1	0.997003	0.999809	0.800748	1		0.590881	0.00238095	0.00238095	0.088396	0.0863636	0.00238095		0.0557021	0.994457		0.167	0.476	0.525	0.392	0.396	0.536
	Gene ontology		GO:0003007	0.999867	1	1	0.991187	0.992489	1	1	0.995776	0.879922	0.826884	1		0.548849	0.239096	0.239096	0.276504	0.263636	0.233333		0.0833535	0.478903		0.055	0.238	0.228	0.192	0.188	0.255
	Gene ontology		GO:0003012	1	0.998329	0.99966	0.995099	0.996863	1	1	0.993921	0.829663	0.997304	1		0.0650422	0.0880952	0.0880952	0.17214	0.168182	0.0880952		0.849568	0.796742		0.223	0.403	0.389	0.279	0.315	0.392
	Gene ontology		GO:0003013	1	0.998686	1	0.995817	0.998376	1	1	0.99812	0.999813	1	1		-0.362224	-0.243526	-0.243526	-0.148704	-0.136364	-0.228571		0.2736	0.470541		0.876	0.744	0.782	0.67	0.671	0.745
	Gene ontology		GO:0003014	1	0.994646	1	0.995712	0.996888	1	1	0.992447	0.807744	1	1		0.054188	-0.0304408	-0.0304408	0.00991363	0.00909091	-0.0285714		0.877304	0.929204		0.301	0.536	0.55	0.486	0.481	0.545
	Gene ontology		GO:0003015	1	0.993916	0.998625	0.996223	0.998441	1	1	0.985941	0.96887	1	1		-0.0205994	-0.146385	-0.146385	-0.0858116	-0.0818182	-0.142857		0.949208	0.66757		0.391	0.653	0.667	0.619	0.591	0.682
	Gene ontology		GO:0003018	1	1	1	0.999614	0.998222	0.991524	1	1	1	1	1		-0.077769	-0.251484	-0.251484	-0.167655	-0.131818	-0.202381		0.820008	0.455692		0.491	0.747	0.77	0.676	0.689	0.762
	Gene ontology		GO:0003044	1	0.999786	1	1	0.99838	0.990605	1	0.998023	1	1	1		-0.0601329	-0.0754391	-0.0754391	-0.0947631	-0.0818182	-0.0666667		0.860523	0.825523		0.457	0.576	0.582	0.602	0.622	0.572
	Gene ontology		GO:0003073	1	0.999766	1	0.998211	0.998531	0.993903	1	0.998695	1	1	1		-0.154057	-0.319628	-0.319628	-0.23297	-0.213636	-0.3		0.650644	0.337984		0.631	0.841	0.832	0.756	0.778	0.824
	Gene ontology		GO:0003091	1	0.994416	1	0.998099	0.997788	1	1	0.996546	0.782656	1	1		0.0576619	-0.0608816	-0.0608816	-0.0396545	-0.0363636	-0.0571429		0.868744	0.858866		0.26	0.564	0.585	0.552	0.539	0.551
	Gene ontology		GO:0003143	0.998434	1	1	0.991847	0.982222	1	1	0.979784	0.915048	1	1		0.0335119	0.0202939	0.0202939	0.0346977	0.0318182	0.0190476		0.925389	0.952774		0.318	0.5	0.47	0.481	0.458	0.469
	Gene ontology		GO:0003151	1	1	1	0.99697	0.99984	1	0.988743	1	0.956534	0.80695	1		0.603093	0.362753	0.362753	0.421329	0.386364	0.340476		0.0497037	0.272892		0.057	0.113	0.133	0.098	0.111	0.145
	Gene ontology		GO:0003158	0.997417	0.999773	0.999967	0.979848	0.996995	1	1	0.961534	1	1	0.848615		0.599016	-0.0714286	-0.0714286	-0.0465242	-0.0454545	-0.0714286		0.0532202	0.834685		0.089	0.579	0.571	0.559	0.594	0.587
	Gene ontology		GO:0003170	1	1	1	0.987029	0.999664	1	1	0.987279	1	1	1		-0.189213	-0.192311	-0.192311	-0.0751558	-0.0590909	-0.154762		0.577397	0.57105		0.647	0.699	0.702	0.577	0.561	0.672
	Gene ontology		GO:0003179	1	1	1	0.987029	0.999664	1	1	0.987279	1	1	1		-0.189213	-0.192311	-0.192311	-0.0751558	-0.0590909	-0.154762		0.577397	0.57105		0.649	0.708	0.705	0.581	0.608	0.711
	Gene ontology		GO:0003205	1	0.99766	1	0.992585	0.997321	1	0.997922	0.989428	1	1	0.89411		0.613047	0.165903	0.165903	0.228831	0.218182	0.161905		0.0453193	0.625893		0.074	0.302	0.28	0.215	0.243	0.284
	Gene ontology		GO:0003206	1	0.999974	1	0.99171	0.998278	1	0.996786	0.991	1	1	1		-0.201674	-0.192792	-0.192792	-0.10905	-0.1	-0.180952		0.55186	0.570069		0.66	0.713	0.709	0.615	0.628	0.725
	Gene ontology		GO:0003208	1	0.999967	1	0.990455	0.997368	1	0.993204	0.989246	1	1	1		-0.201242	-0.312288	-0.312288	-0.209762	-0.2	-0.304762		0.552716	0.349811		0.694	0.821	0.821	0.725	0.706	0.843
	Gene ontology		GO:0003229	1	0.999962	0.999996	0.995403	0.997848	1	0.98396	0.987285	1	1	1		-0.0918554	-0.278132	-0.278132	-0.190693	-0.181818	-0.271429		0.787457	0.407595		0.511	0.776	0.798	0.747	0.689	0.804
	Gene ontology		GO:0003231	1	0.997259	1	0.991534	0.997625	1	0.996028	0.990617	1	1	1		-0.275353	-0.218159	-0.218159	-0.138791	-0.127273	-0.204762		0.411921	0.519293		0.775	0.728	0.709	0.669	0.67	0.754
	Gene ontology		GO:0003254	0.998555	0.999488	1	0.999138	0.996915	0.982081	0.97822	1	0.957512	1	1		-0.00484501	-0.0880952	-0.0880952	-0.111658	-0.109091	-0.0880952		0.986489	0.796742		0.427	0.581	0.587	0.617	0.657	0.597
	Gene ontology		GO:0003279	1	1	1	0.988993	0.997435	1	0.990169	0.984124	1	1	0.77467		0.62167	0.327238	0.327238	0.401502	0.368182	0.307143		0.041522	0.325949		0.055	0.157	0.136	0.113	0.107	0.14
	Gene ontology		GO:0003281	1	1	1	0.995398	0.997719	1	0.982945	0.987279	1	1	1		-0.0907629	-0.0269425	-0.0269425	0.0526462	0.0454545	-0.0238095		0.789936	0.937325		0.531	0.506	0.516	0.449	0.417	0.513
	Gene ontology		GO:0003333	1	0.99975	1	0.997412	1	0.996392	0.998801	0.991481	1	1	1		-0.0804983	-0.121763	-0.121763	-0.054525	-0.05	-0.114286		0.813216	0.721359		0.507	0.633	0.595	0.561	0.583	0.634
	Gene ontology		GO:0003407	1	1	1	0.99653	0.997449	1	1	1	0.971923	1	1		0.0258897	-0.0502967	-0.0502967	0.0462497	0.0363636	-0.0404762		0.940971	0.883244		0.293	0.558	0.596	0.443	0.443	0.559
	Gene ontology		GO:0003677	0.999533	0.999983	1	0.989968	0.994935	0.969988	0.999997	0.967078	0.978231	0.994174	1		0.0331452	0.156212	0.156212	0.182233	0.181818	0.159524		0.922301	0.646473		0.453	0.327	0.313	0.273	0.292	0.299
	Gene ontology		GO:0003678	0.985982	0.999543	0.999968	0.995958	0.99636	1	1	0.968594	0.916077	0.851002	0.224336		0.700996	0.601531	0.601531	0.569478	0.568182	0.614286		0.0073585	0.0502595		0	0.027	0.03	0.032	0.038	0.03
	Gene ontology		GO:0003682	1	0.999036	0.999971	0.994813	0.996336	1	1	0.982453	0.973569	0.934286	0.312627		0.667265	0.666733	0.666733	0.715626	0.709091	0.67619		0.0181829	0.0250512		0	0.022	0.013	0.003	0.005	0.01
	Gene ontology		GO:0003684	1	0.998838	0.999602	0.998888	0.99035	1	1	1	0.921492	1	1		0.0505642	-0.317091	-0.317091	-0.252798	-0.231818	-0.297619		0.884079	0.342047		0.261	0.817	0.803	0.77	0.75	0.839
	Gene ontology		GO:0003690	1	0.999953	0.999403	0.998933	0.994888	1	1	0.992573	0.968419	1	1		0.0525588	-0.09759	-0.09759	-0.0190693	-0.0181818	-0.0952381		0.878615	0.775297		0.285	0.631	0.624	0.512	0.518	0.635
	Gene ontology		GO:0003697	1	0.999972	1	1	0.998835	1	1	1	1	0.888335	1		0.592641	0.056214	0.056214	0.0289061	0.0227273	0.0452381		0.054686	0.869603		0.147	0.43	0.401	0.443	0.468	0.4
	Gene ontology		GO:0003700	0.998771	0.999905	1	0.997873	0.997551	0.99976	0.998736	0.994279	0.99776	0.845032	0.959119		0.7467	0.786259	0.786259	0.790909	0.790909	0.804762		0.00720497	0.00410607		0.012	0.003	0.006	0	0.002	0
	Gene ontology		GO:0003705	1	1	1	0.999087	0.999495	1	1	0.997271	1	0.85605	1		0.593046	0.199375	0.199375	0.27376	0.236364	0.17619		0.0544666	0.556708		0.118	0.296	0.258	0.187	0.208	0.288
	Gene ontology		GO:0003712	1	0.999857	0.999445	0.985284	0.993411	1	0.983184	0.943276	0.990527	0.839562	0.312627		0.722713	0.743753	0.743753	0.80638	0.804545	0.759524		0.0055886	0.00868858		0	0.003	0.007	0	0.002	0.005
	Gene ontology		GO:0003713	0.99967	0.99924	0.999971	0.983848	0.992014	1	0.993171	0.964631	0.99222	0.822753	0.373771		0.746495	0.646687	0.646687	0.690909	0.690909	0.661905		0.00384479	0.0315299		0	0.008	0.015	0.006	0.013	0.014
	Gene ontology		GO:0003714	1	0.999461	1	0.995364	0.996753	1	0.981633	0.982631	0.999938	1	1		-0.080477	-0.087831	-0.087831	-0.0190693	-0.0181818	-0.0857143		0.812936	0.797341		0.511	0.593	0.626	0.534	0.507	0.607
	Gene ontology		GO:0003724	0.93906	0.999112	0.998102	0.999445	0.998845	1	1	0.993843	1	0.878636	1		0.420828	-0.228571	-0.228571	-0.283798	-0.277273	-0.228571		0.205674	0.499027		0.16	0.748	0.752	0.821	0.797	0.758
	Gene ontology		GO:0003725	0.992988	0.999463	0.999972	0.999499	0.996772	1	1	0.985283	1	1	1		-0.122426	-0.551384	-0.551384	-0.591147	-0.563636	-0.538095		0.718449	0.0787046		0.607	0.967	0.959	0.968	0.956	0.962
	Gene ontology		GO:0003727	1	0.999692	0.999748	1	0.996193	1	1	0.992153	0.975676	1	1		0.0645931	0.0202939	0.0202939	0.0148704	0.0136364	0.0190476		0.850542	0.952774		0.299	0.478	0.452	0.477	0.496	0.483
	Gene ontology		GO:0003729	0.932125	1	1	0.998662	0.999288	1	1	0.99485	1	0.92728	1		0.247601	-0.0101469	-0.0101469	-0.0396545	-0.0363636	-0.00952381		0.464498	0.976379		0.267	0.484	0.499	0.566	0.551	0.529
	Gene ontology		GO:0003730	0.952364	1	1	0.99887	1	1	1	0.998274	1	1	1		-0.298998	-0.325449	-0.325449	-0.352654	-0.277273	-0.261905		0.371499	0.328757		0.862	0.826	0.834	0.848	0.848	0.841
	Gene ontology		GO:0003735	1	1	1	1	1	1	1	1	1	1	1		NA	NA	NA	NA	NA	NA		NA	NA		NA	NA	NA	NA	NA	NA
	Gene ontology		GO:0003743	0.999131	1	0.998404	0.999217	0.999386	1	1	1	1	1	1		-0.546828	-0.72206	-0.72206	-0.6844	-0.590909	-0.638095		0.0816978	0.0121005		0.998	0.99	0.99	0.99	0.988	0.994
	Gene ontology		GO:0003755	1	1	1	1	1	1	1	1	1	1	1		NA	NA	NA	NA	NA	NA		NA	NA		NA	NA	NA	NA	NA	NA
	Gene ontology		GO:0003774	0.999696	0.994609	0.986565	0.989868	0.993113	0.975667	0.999838	0.973034	0.905841	1	1		-0.0266023	-0.191184	-0.191184	-0.132119	-0.131818	-0.195238		0.928271	0.573351		0.429	0.716	0.728	0.629	0.673	0.714
	Gene ontology		GO:0003777	1	0.99655	0.99009	0.99567	0.997076	0.962614	0.997944	0.990789	1	1	1		-0.191753	-0.469048	-0.469048	-0.367541	-0.359091	-0.469048		0.567886	0.145561		0.662	0.933	0.943	0.856	0.861	0.943
	Gene ontology		GO:0003779	0.969064	0.999488	0.99618	0.991265	0.996273	1	1	0.995643	0.763923	0.755191	1		0.472336	0.0046953	0.0046953	0	-4.23422e-17	0.0047619		0.147075	0.989069		0.078	0.485	0.469	0.511	0.545	0.508
	Gene ontology		GO:0003823	1	0.999903	1	0.999118	0.999483	0.899076	1	0.993485	1	1	1		-0.0533636	-0.233379	-0.233379	-0.163575	-0.15	-0.219048		0.876094	0.489788		0.458	0.747	0.751	0.671	0.661	0.781
	Gene ontology		GO:0003899	0.9989	1	0.999916	0.997506	1	0.99425	1	0.9987	1	1	1		-0.223464	-0.40334	-0.40334	-0.346977	-0.318182	-0.378571		0.508403	0.218667		0.749	0.892	0.895	0.864	0.862	0.897
	Gene ontology		GO:0003924	1	0.999744	0.999553	0.998321	0.999912	1	1	0.997225	0.988221	1	1		0.0174963	-0.170783	-0.170783	-0.076277	-0.0727273	-0.166667		0.95991	0.61562		0.343	0.673	0.7	0.583	0.581	0.679
	Gene ontology		GO:0003954	1	0.999884	1	1	0.999824	1	1	1	1	1	1		-0.216222	-0.324331	-0.324331	-0.350584	-0.236364	-0.22381		0.523094	0.33052		0.656	0.809	0.835	0.857	0.865	0.834
	Gene ontology		GO:0004003	0.998878	0.999887	0.999896	0.998284	0.997257	1	1	0.968126	1	1	0.762265		0.632196	-0.047619	-0.047619	-0.0372194	-0.0363636	-0.047619		0.0368581	0.889426		0.042	0.571	0.543	0.538	0.541	0.554
	Gene ontology		GO:0004004	0.939052	0.999112	0.998102	0.999441	0.998836	1	1	0.993811	1	0.877967	1		0.422015	-0.228571	-0.228571	-0.283798	-0.277273	-0.228571		0.204288	0.499027		0.16	0.744	0.77	0.779	0.807	0.754
	Gene ontology		GO:0004175	0.99685	0.996368	0.998818	0.999007	0.998953	1	1	0.997022	1	1	1		-0.540514	-0.707528	-0.707528	-0.76277	-0.727273	-0.690476		0.0859343	0.01487		0.981	0.995	0.987	0.996	0.993	0.992
	Gene ontology		GO:0004177	0.99808	0.999874	1	0.997327	0.99925	1	1	1	1	1	1		-0.459292	-0.695117	-0.695117	-0.6844	-0.590909	-0.614286		0.15524	0.0175734		0.968	0.991	0.992	0.982	0.993	0.99
	Gene ontology		GO:0004180	1	0.993137	0.999867	1	0.999493	1	1	1	1	1	1		-0.303929	-0.520719	-0.520719	-0.520309	-0.409091	-0.419048		0.363478	0.100526		0.894	0.954	0.943	0.947	0.952	0.945
	Gene ontology		GO:0004197	1	0.999356	0.999037	0.998469	0.999186	1	1	0.996703	1	0.950499	1		0.583656	-0.068313	-0.068313	0.0286039	0.0272727	-0.0666667		0.0595626	0.841816		0.156	0.555	0.562	0.467	0.487	0.569
	Gene ontology		GO:0004222	1	0.999895	1	0.999124	0.999125	1	1	0.995853	1	1	1		-0.0369552	-0.280202	-0.280202	-0.200055	-0.172727	-0.247619		0.913788	0.403966		0.459	0.806	0.782	0.711	0.73	0.798
	Gene ontology		GO:0004252	0.987346	0.998443	0.999755	0.998889	0.999366	1	1	0.998635	1	1	1		-0.36675	-0.707528	-0.707528	-0.753235	-0.718182	-0.690476		0.266665	0.01487		0.988	0.995	0.992	0.988	0.996	0.993
	Gene ontology		GO:0004364	1	1	1	1	1	1	1	1	1	1	1		NA	NA	NA	NA	NA	NA		NA	NA		NA	NA	NA	NA	NA	NA
	Gene ontology		GO:0004386	0.901826	0.999926	0.998878	0.997495	0.997074	1	1	0.979	0.965745	0.782138	0.467281		0.780359	0.512933	0.512933	0.451026	0.45	0.52381		0.00283764	0.106635		0.013	0.058	0.061	0.088	0.087	0.054
	Gene ontology		GO:0004402	1	0.998867	0.996947	0.997112	0.991364	1	1	0.979984	0.921441	0.848174	1		0.587453	0.259524	0.259524	0.311712	0.304545	0.259524		0.0590046	0.440912		0.056	0.199	0.224	0.16	0.165	0.223
	Gene ontology		GO:0004407	1	0.998127	1	0.998362	0.996662	0.983916	0.983866	1	1	1	1		-0.13836	-0.26382	-0.26382	-0.228014	-0.209091	-0.247619		0.684031	0.433108		0.568	0.792	0.77	0.755	0.756	0.771
	Gene ontology		GO:0004497	0.999216	0.999735	0.999887	0.993853	0.997595	1	1	1	0.957822	1	1		0.0135962	-0.473312	-0.473312	-0.438593	-0.418182	-0.461905		0.970724	0.141438		0.4	0.937	0.928	0.908	0.924	0.91
	Gene ontology		GO:0004518	0.99999	0.999164	1	0.998293	0.996992	1	1	1	0.965132	1	1		0.040975	-0.317091	-0.317091	-0.302366	-0.277273	-0.297619		0.905798	0.342047		0.278	0.841	0.833	0.814	0.818	0.839
	Gene ontology		GO:0004519	1	0.998773	1	0.994955	0.99723	1	1	1	0.9658	1	1		0.00915697	-0.204763	-0.204763	-0.126351	-0.109091	-0.180952		0.980756	0.545866		0.349	0.721	0.72	0.661	0.674	0.742
	Gene ontology		GO:0004520	1	0.999209	0.999841	0.994673	0.995192	1	1	1	0.928098	1	1		0.0384309	-0.342459	-0.342459	-0.242884	-0.222727	-0.321429		0.912992	0.302578		0.28	0.856	0.858	0.782	0.764	0.828
	Gene ontology		GO:0004521	1	0.999546	1	0.994848	0.996517	1	1	1	1	1	1		-0.311388	-0.520719	-0.520719	-0.422029	-0.331818	-0.419048		0.351263	0.100526		0.891	0.969	0.943	0.912	0.895	0.946
	Gene ontology		GO:0004527	0.999087	0.999384	0.999998	0.997492	0.996229	1	1	1	0.983395	1	1		-0.0169786	-0.448914	-0.448914	-0.429058	-0.409091	-0.438095		0.959056	0.166044		0.386	0.933	0.924	0.901	0.909	0.92
	Gene ontology		GO:0004532	0.99825	1	1	0.99858	0.997287	1	1	1	0.971636	1	1		0.0292267	-0.177821	-0.177821	-0.189526	-0.163636	-0.157143		0.933209	0.600911		0.314	0.71	0.68	0.721	0.727	0.704
	Gene ontology		GO:0004536	1	0.999735	0.999982	0.995636	0.995605	1	1	1	0.945977	1	1		0.0377517	-0.317091	-0.317091	-0.23297	-0.213636	-0.297619		0.91399	0.342047		0.315	0.829	0.816	0.74	0.759	0.819
	Gene ontology		GO:0004540	0.999394	0.999715	1	0.997323	0.996649	1	1	1	0.987154	1	1		-0.0289202	-0.317091	-0.317091	-0.312279	-0.286364	-0.297619		0.931569	0.342047		0.426	0.85	0.857	0.816	0.837	0.841
	Gene ontology		GO:0004553	0.999321	0.999883	0.993089	0.997604	1	1	1	1	1	1	1		-0.420815	-0.82983	-0.82983	-0.779163	-0.672727	-0.733333		0.197147	0.00157425		0.998	0.996	0.995	0.996	0.998	0.996
	Gene ontology		GO:0004601	1	1	0.999734	0.998235	0.997441	1	1	1	1	0.810008	1		0.590427	-0.102382	-0.102382	0	2.11711e-16	-0.0904762		0.0559563	0.764526		0.133	0.617	0.618	0.477	0.512	0.623
	Gene ontology		GO:0004620	1	0.999844	0.999726	0.998896	0.996174	1	1	0.998639	0.981674	1	1		0.0343042	-0.126867	-0.126867	-0.0476731	-0.0454545	-0.12381		0.920881	0.710107		0.327	0.646	0.656	0.534	0.552	0.648
	Gene ontology		GO:0004629	1	0.999889	0.999836	0.998402	0.996136	1	1	1	0.964256	1	1		0.0457624	-0.317091	-0.317091	-0.223057	-0.204545	-0.297619		0.894549	0.342047		0.289	0.851	0.821	0.756	0.762	0.838
	Gene ontology		GO:0004672	0.995492	0.997685	0.999837	0.987113	0.987984	1	1	0.992239	0.898265	0.255141	1		0.598079	0.0751248	0.0751248	0.110096	0.109091	0.0761905		0.0511984	0.82624		0.115	0.396	0.401	0.363	0.406	0.391
	Gene ontology		GO:0004674	0.996127	0.999224	0.999965	0.991349	0.996273	1	1	0.98743	0.89414	0.20628	1		0.599056	0.131468	0.131468	0.13762	0.136364	0.133333		0.0499445	0.700007		0.095	0.345	0.373	0.334	0.33	0.386
	Gene ontology		GO:0004683	1	0.999173	1	0.999247	0.999818	1	1	1	1	1	1		-0.449353	-0.550305	-0.550305	-0.479841	-0.377273	-0.442857		0.165576	0.0794126		0.963	0.969	0.968	0.937	0.928	0.959
	Gene ontology		GO:0004702	1	0.998884	1	0.990455	0.991041	1	0.995506	1	0.898893	0.587504	1		0.601799	0.20006	0.20006	0.26697	0.254545	0.195238		0.0508223	0.555325		0.083	0.289	0.268	0.216	0.214	0.269
	Gene ontology		GO:0004712	1	0.999482	0.999901	1	0.994817	1	1	1	1	1	1		-0.0901345	-0.491133	-0.491133	-0.485622	-0.381818	-0.395238		0.791936	0.125006		0.618	0.918	0.914	0.935	0.92	0.925
	Gene ontology		GO:0004713	0.99981	0.998291	0.999839	0.985282	0.990459	1	1	0.995004	0.905675	0.947913	1		0.315828	0.0657342	0.0657342	0.110096	0.109091	0.0666667		0.3384	0.847726		0.205	0.397	0.412	0.339	0.356	0.382
	Gene ontology		GO:0004714	1	0.998996	0.999446	0.984136	0.987084	1	1	0.996455	0.899677	1	1		0.0126147	-0.204939	-0.204939	-0.104881	-0.1	-0.2		0.976495	0.545513		0.372	0.722	0.714	0.57	0.594	0.726
	Gene ontology		GO:0004715	1	0.998507	1	0.998208	0.998805	1	1	0.996208	1	1	0.762265		0.624956	0.121763	0.121763	0.178445	0.163636	0.114286		0.0398728	0.721359		0.052	0.343	0.369	0.3	0.284	0.353
	Gene ontology		GO:0004721	0.999927	0.999881	0.998953	0.997849	0.998403	1	1	0.996235	0.942911	0.955689	1		0.430177	0.145554	0.145554	0.201843	0.2	0.147619		0.185095	0.669363		0.131	0.319	0.334	0.283	0.253	0.326
	Gene ontology		GO:0004722	0.999552	0.999758	0.999993	0.999304	0.998683	1	1	0.98988	0.891832	1	1		0.0663925	-0.209524	-0.209524	-0.195402	-0.190909	-0.209524		0.846272	0.536359		0.223	0.728	0.745	0.729	0.721	0.75
	Gene ontology		GO:0004725	0.999024	0.998791	0.99693	0.989514	0.995159	1	1	0.998474	0.954383	1	1		-0.0377892	-0.366667	-0.366667	-0.279145	-0.272727	-0.366667		0.907383	0.267362		0.422	0.869	0.874	0.815	0.792	0.865
	Gene ontology		GO:0004812	0.998613	1	1	1	0.998117	1	1	1	1	1	1		-0.228605	-0.324331	-0.324331	-0.418004	-0.281818	-0.22381		0.498912	0.33052		0.764	0.833	0.804	0.888	0.912	0.86
	Gene ontology		GO:0004842	0.99975	0.999203	0.999646	0.994333	0.998707	1	1	0.961569	0.986274	1	1		0.0123868	-0.242857	-0.242857	-0.186097	-0.181818	-0.242857		0.9727	0.471799		0.339	0.779	0.781	0.697	0.704	0.764
	Gene ontology		GO:0004843	0.984282	0.999573	0.998845	0.998376	0.998989	1	1	0.996472	1	0.920064	1		0.532962	-0.252381	-0.252381	-0.265188	-0.259091	-0.252381		0.0931576	0.454031		0.165	0.756	0.771	0.812	0.797	0.772
	Gene ontology		GO:0004857	0.998585	0.999388	0.99956	0.998211	0.998531	1	1	0.976069	0.994789	0.925374	1		0.593002	0.145554	0.145554	0.165145	0.163636	0.147619		0.0549156	0.669363		0.075	0.335	0.318	0.303	0.329	0.341
	Gene ontology		GO:0004860	0.998645	1	0.998964	0.999452	0.99702	1	1	0.997276	0.934447	1	1		0.0534714	-0.126867	-0.126867	-0.133485	-0.127273	-0.12381		0.876927	0.710107		0.263	0.654	0.628	0.66	0.649	0.655
	Gene ontology		GO:0004866	1	0.999529	0.999839	0.998344	0.999193	0.999294	1	0.988752	1	0.934856	1		0.594232	-0.00238095	-0.00238095	0.0837436	0.0818182	-0.00238095		0.0539906	0.994457		0.092	0.514	0.485	0.42	0.389	0.504
	Gene ontology		GO:0004867	1	0.999638	0.999893	1	0.998936	1	1	0.993244	1	1	1		0.0151148	-0.25326	-0.25326	-0.252702	-0.218182	-0.22381		0.965031	0.452407		0.354	0.758	0.789	0.776	0.761	0.76
	Gene ontology		GO:0004869	1	0.999899	0.999476	0.995554	0.998978	1	1	0.996815	1	0.819112	1		0.58821	-0.09759	-0.09759	0.00953463	0.00909091	-0.0952381		0.0572348	0.775297		0.158	0.599	0.623	0.497	0.509	0.608
	Gene ontology		GO:0004879	1	0.995645	0.999533	0.998293	0.999275	1	1	1	1	1	1		-0.439553	-0.695117	-0.695117	-0.600166	-0.518182	-0.614286		0.175955	0.0175734		0.98	0.984	0.994	0.971	0.967	0.991
	Gene ontology		GO:0004888	1	0.998005	0.999974	0.992796	0.995825	0.997964	1	0.999007	0.996976	0.983522	1		0.42896	0.0375624	0.0375624	0.13762	0.136364	0.0380952		0.189232	0.912691		0.167	0.467	0.426	0.316	0.33	0.459
	Gene ontology		GO:0004896	0.999397	0.99948	0.999746	0.998564	0.997515	0.998112	0.999249	0.997999	1	1	1		-0.338281	-0.380319	-0.380319	-0.348639	-0.345455	-0.385714		0.308616	0.248574		0.823	0.887	0.889	0.866	0.852	0.868
	Gene ontology		GO:0004930	1	0.999419	0.999928	0.997754	0.99989	1	1	1	1	1	1		-0.380164	-0.695117	-0.695117	-0.579108	-0.5	-0.614286		0.248694	0.0175734		0.982	0.992	0.992	0.972	0.969	0.99
	Gene ontology		GO:0004984	1	0.999611	1	0.999901	0.99941	1	1	1	1	1	1		-0.262507	-0.491133	-0.491133	-0.433591	-0.340909	-0.395238		0.435449	0.125006		0.757	0.926	0.914	0.921	0.896	0.936
	Gene ontology		GO:0005048	1	1	1	1	0.999994	1	1	1	1	1	1		-0.054785	-0.102353	-0.102353	-0.1	-0.05	-0.052381		0.872895	0.76459		0.559	0.548	0.538	0.568	0.522	0.526
	Gene ontology		GO:0005057	0.999936	0.999067	0.999195	0.982949	0.98913	1	0.999948	1	0.889302	0.538449	1		0.599053	-0.0986013	-0.0986013	-0.0458735	-0.0454545	-0.1		0.0526132	0.77302		0.081	0.604	0.603	0.576	0.55	0.61
	Gene ontology		GO:0005070	0.999443	0.999207	1	1	0.999883	1	1	0.9827	1	0.858333	1		0.59863	0.0456612	0.0456612	-0.0495682	-0.0454545	0.0428571		0.051622	0.893949		0.098	0.446	0.454	0.532	0.572	0.439
	Gene ontology		GO:0005080	0.998919	0.999889	0.998598	1	0.995716	0.994678	1	1	1	0.82774	1		0.589423	-0.156144	-0.156144	-0.200227	-0.190909	-0.152381		0.0565321	0.646617		0.151	0.705	0.689	0.722	0.731	0.674
	Gene ontology		GO:0005085	0.994984	0.997233	0.999913	0.998512	0.996635	1	1	0.989538	0.701207	1	1		0.0596161	-0.233333	-0.233333	-0.279145	-0.272727	-0.233333		0.864633	0.489876		0.241	0.751	0.755	0.803	0.796	0.762
	Gene ontology		GO:0005088	0.982297	0.999463	1	0.998755	0.99644	1	1	0.996076	0.819666	1	1		0.0375731	-0.175662	-0.175662	-0.228831	-0.218182	-0.171429		0.918986	0.605408		0.304	0.7	0.695	0.721	0.746	0.718
	Gene ontology		GO:0005096	0.962238	0.984652	0.988396	0.999177	0.993832	1	1	0.995113	0.800777	0.785361	1		0.45785	-0.0751248	-0.0751248	-0.146795	-0.145455	-0.0761905		0.164499	0.82624		0.08	0.599	0.593	0.659	0.692	0.572
	Gene ontology		GO:0005109	1	0.999838	1	0.993863	1	1	1	0.937171	1	0.541386	1		0.597943	0.0916046	0.0916046	0.147409	0.127273	0.0809524		0.0519185	0.7888		0.096	0.374	0.37	0.346	0.342	0.382
	Gene ontology		GO:0005125	0.999985	1	1	0.999883	0.999165	1	1	0.999408	1	1	1		-0.0608628	-0.285591	-0.285591	-0.263231	-0.227273	-0.252381		0.858888	0.394597		0.506	0.821	0.811	0.767	0.778	0.791
	Gene ontology		GO:0005126	1	1	1	1	0.99868	1	1	0.998831	1	1	1		-0.0126376	0.0552052	0.0552052	0.053936	0.0363636	0.0380952		0.970589	0.871927		0.464	0.397	0.384	0.417	0.445	0.45
	Gene ontology		GO:0005160	1	0.999062	0.999614	1	0.99895	1	1	0.997229	1	1	1		-0.113124	-0.25326	-0.25326	-0.252702	-0.218182	-0.22381		0.740209	0.452407		0.578	0.785	0.749	0.783	0.777	0.777
	Gene ontology		GO:0005178	0.999452	0.998555	0.999184	0.991106	0.995253	1	1	0.998524	0.960498	1	1		-0.0242818	-0.314286	-0.314286	-0.241926	-0.236364	-0.314286		0.939947	0.346571		0.446	0.817	0.847	0.765	0.761	0.832
	Gene ontology		GO:0005179	1	1	1	0.999511	0.999134	1	1	1	1	1	1		-0.200168	-0.324331	-0.324331	-0.215744	-0.145455	-0.22381		0.555067	0.33052		0.697	0.842	0.816	0.739	0.721	0.822
	Gene ontology		GO:0005184	1	1	1	0.999254	1	1	1	1	1	1	1		-0.292264	-0.358236	-0.358236	-0.2	-0.1	-0.183333		0.383146	0.279351		0.662	0.668	0.667	0.617	0.633	0.673
	Gene ontology		GO:0005198	0.99817	0.998983	0.996416	0.991367	0.995715	1	1	0.998557	0.798273	0.665073	1		0.569084	-0.0281718	-0.0281718	0.0275241	0.0272727	-0.0285714		0.0734455	0.934471		0.051	0.556	0.55	0.451	0.469	0.553
	Gene ontology		GO:0005200	0.999323	0.998113	1	0.998233	0.998652	0.993667	0.998796	0.998466	0.981001	0.701835	1		0.596458	0.226157	0.226157	0.246014	0.245455	0.230952		0.0525145	0.503695		0.122	0.266	0.238	0.222	0.245	0.264
	Gene ontology		GO:0005201	0.999191	0.991592	0.995354	0.990441	0.995359	1	1	0.996458	0.840598	1	1		0.0264688	-0.466667	-0.466667	-0.390803	-0.381818	-0.466667		0.946425	0.147896		0.327	0.927	0.916	0.895	0.887	0.931
	Gene ontology		GO:0005215	1	0.996902	0.986975	0.981657	0.983185	0.932636	0.776567	0.993495	0.651862	0.957156	1		0.0583403	0.249472	0.249472	0.328019	0.327273	0.254762		0.861418	0.459425		0.313	0.227	0.24	0.163	0.183	0.21
	Gene ontology		GO:0005216	1	0.999134	0.986567	0.984784	0.977974	0.832916	0.522275	0.999194	0.513144	0.843702	1		0.107202	0.221494	0.221494	0.282461	0.281818	0.22619		0.703255	0.512764		0.371	0.271	0.234	0.187	0.177	0.269
	Gene ontology		GO:0005217	1	0.999505	0.999604	0.995936	0.985873	1	1	1	0.766667	0.79462	1		0.458093	0.039036	0.039036	0.104881	0.1	0.0380952		0.153217	0.909277		0.092	0.423	0.456	0.363	0.373	0.423
	Gene ontology		GO:0005227	1	0.999802	1	0.996986	0.99944	1	1	1	1	1	1		-0.323896	-0.520719	-0.520719	-0.422029	-0.331818	-0.419048		0.33115	0.100526		0.903	0.953	0.943	0.909	0.899	0.943
	Gene ontology		GO:0005230	1	0.998348	0.999908	0.993064	0.997018	0.8473	0.673139	1	0.977356	1	1		-0.0748543	-0.159524	-0.159524	-0.0837436	-0.0818182	-0.159524		0.822084	0.639413		0.554	0.675	0.676	0.592	0.594	0.657
	Gene ontology		GO:0005231	1	0.998348	0.999906	0.99305	0.996988	0.847288	0.672861	1	0.97725	1	1		-0.0748395	-0.159524	-0.159524	-0.0837436	-0.0818182	-0.159524		0.822111	0.639413		0.518	0.673	0.677	0.626	0.591	0.708
	Gene ontology		GO:0005244	1	0.999136	0.994065	0.985992	0.979562	0.946651	0.875196	0.99969	0.573504	0.975489	1		0.0629751	0.221494	0.221494	0.282461	0.281818	0.22619		0.855422	0.512764		0.267	0.258	0.235	0.208	0.194	0.246
	Gene ontology		GO:0005245	0.998291	0.999803	0.992751	0.985438	0.989943	0.874074	0.612911	1	0.667778	0.832533	1		0.161883	0.139891	0.139891	0.186789	0.186364	0.142857		0.59027	0.681632		0.33	0.311	0.322	0.253	0.259	0.327
	Gene ontology		GO:0005246	1	1	0.999604	0.998899	0.995773	1	1	0.986821	1	0.289439	1		0.593484	0.0963958	0.0963958	0.178445	0.163636	0.0904762		0.0539764	0.777987		0.105	0.379	0.397	0.284	0.296	0.39
	Gene ontology		GO:0005249	1	1	0.999781	0.994468	0.991473	1	1	1	0.949114	1	1		0.0251963	-0.177821	-0.177821	-0.0737046	-0.0636364	-0.157143		0.943641	0.600911		0.308	0.68	0.683	0.56	0.563	0.72
	Gene ontology		GO:0005251	1	1	1	0.999258	0.998987	1	1	1	0.973692	1	1		0.0562951	-0.0207104	-0.0207104	0.0578122	0.0454545	-0.0166667		0.869716	0.951806		0.275	0.528	0.507	0.422	0.437	0.515
	Gene ontology		GO:0005253	1	0.998117	1	0.999587	0.997308	0.993017	0.996018	0.995343	0.930457	1	1		0.0507875	0.17619	0.17619	0.190749	0.186364	0.17619		0.883403	0.604306		0.28	0.304	0.283	0.325	0.266	0.289
	Gene ontology		GO:0005254	1	0.997894	1	0.999532	0.998398	0.991949	0.993752	0.994928	0.918435	1	1		0.0511515	0.142857	0.142857	0.15353	0.15	0.142857		0.882757	0.675197		0.265	0.329	0.335	0.307	0.318	0.313
	Gene ontology		GO:0005261	0.999938	0.998606	0.985552	0.983147	0.979702	0.985196	0.979586	1	0.595136	0.927734	1		0.130398	0.167869	0.167869	0.223235	0.222727	0.171429		0.671302	0.621746		0.214	0.308	0.328	0.255	0.248	0.304
	Gene ontology		GO:0005262	0.999393	0.99979	0.984855	0.975594	0.986483	0.925253	0.772898	1	0.620965	0.731915	1		0.340745	0.163206	0.163206	0.214124	0.213636	0.166667		0.295017	0.631596		0.177	0.318	0.332	0.266	0.243	0.342
	Gene ontology		GO:0005267	1	1	0.999837	0.99591	0.99268	1	1	1	0.965721	1	1		0.0190825	-0.177821	-0.177821	-0.0737046	-0.0636364	-0.157143		0.957275	0.600911		0.367	0.726	0.717	0.586	0.583	0.701
	Gene ontology		GO:0005272	0.99944	0.995554	0.999189	0.995181	0.994964	1	1	0.998131	0.892692	1	0.762265		0.619404	0.131468	0.131468	0.174319	0.172727	0.133333		0.0443161	0.700007		0.023	0.354	0.338	0.287	0.334	0.356
	Gene ontology		GO:0005310	1	0.999104	1	0.999505	1	0.991062	0.987343	1	1	1	1		-0.105536	-0.264037	-0.264037	-0.221114	-0.190909	-0.233333		0.757074	0.432716		0.536	0.768	0.772	0.739	0.745	0.782
	Gene ontology		GO:0005319	1	0.996793	0.995385	0.99977	0.988121	1	1	0.994995	0.91186	0.902397	1		0.50201	0.230952	0.230952	0.265188	0.259091	0.230952		0.116872	0.494442		0.049	0.224	0.243	0.194	0.215	0.218
	Gene ontology		GO:0005342	1	0.999226	0.999105	0.997097	0.999836	0.999273	1	0.995079	1	1	1		-0.223305	-0.48795	-0.48795	-0.37185	-0.354545	-0.47619		0.508588	0.127846		0.731	0.925	0.932	0.857	0.861	0.931
	Gene ontology		GO:0005484	1	1	1	0.99938	0.999707	1	1	0.998595	0.975424	1	1		0.0612104	0.123936	0.123936	0.200055	0.172727	0.109524		0.858257	0.716563		0.256	0.361	0.334	0.267	0.264	0.344
	Gene ontology		GO:0005496	1	0.998979	0.999638	0.998675	0.997138	1	1	0.992508	0.98436	1	1		0.0260449	-0.09759	-0.09759	-0.0286039	-0.0272727	-0.0952381		0.940225	0.775297		0.341	0.615	0.637	0.519	0.504	0.596
	Gene ontology		GO:0005501	1	0.999142	0.999874	1	0.999275	1	1	1	1	1	1		-0.310203	-0.520719	-0.520719	-0.520309	-0.409091	-0.419048		0.353197	0.100526		0.899	0.95	0.954	0.952	0.943	0.95
	Gene ontology		GO:0005504	1	0.999894	1	1	0.999726	1	1	0.997786	1	1	1		0.0233149	-0.0976348	-0.0976348	-0.121406	-0.0954545	-0.0785714		0.945802	0.775196		0.347	0.628	0.616	0.641	0.631	0.573
	Gene ontology		GO:0005506	1	0.99933	0.999837	0.99959	0.999196	1	1	0.991885	1	0.837728	0.77467		0.899389	0.411905	0.411905	0.44198	0.431818	0.411905		0.000141848	0.208111		0.003	0.1	0.102	0.091	0.083	0.1
	Gene ontology		GO:0005507	1	1	0.999042	1	1	1	1	1	1	1	1		-0.292264	-0.358236	-0.358236	-0.3	-0.15	-0.183333		0.383146	0.279351		0.665	0.62	0.648	0.735	0.71	0.64
	Gene ontology		GO:0005509	0.988071	0.999184	0.999975	0.996815	0.998199	1	1	1	0.92339	0.999452	1		0.0103705	-0.37619	-0.37619	-0.390803	-0.381818	-0.37619		0.980487	0.254174		0.382	0.87	0.88	0.879	0.904	0.875
	Gene ontology		GO:0005516	0.999553	0.998582	0.99964	0.995683	0.989337	0.991453	0.997919	0.992589	0.713855	1	1		0.058644	-0.0746085	-0.0746085	-0.0410024	-0.0409091	-0.0761905		0.867107	0.827419		0.257	0.588	0.6	0.58	0.555	0.592
	Gene ontology		GO:0005518	0.99265	0.99906	0.998957	0.988664	0.998552	1	1	0.992332	0.972193	1	1		-0.138575	-0.309524	-0.309524	-0.26984	-0.263636	-0.309524		0.680525	0.35432		0.595	0.832	0.803	0.789	0.781	0.817
	Gene ontology		GO:0005524	0.995459	0.993023	0.999471	0.996802	0.984056	1	1	0.973668	0.918799	0.931257	1		0.435351	0.169031	0.169031	0.13762	0.136364	0.171429		0.180679	0.619301		0.098	0.263	0.308	0.357	0.34	0.302
	Gene ontology		GO:0005525	0.999782	0.999968	1	0.995981	0.999865	1	1	0.998992	0.991709	1	1		-0.075781	-0.20006	-0.20006	-0.181158	-0.172727	-0.195238		0.824093	0.555325		0.504	0.723	0.749	0.689	0.7	0.72
	Gene ontology		GO:0005539	0.974927	0.999705	0.998817	0.99565	0.998666	1	1	0.99823	1	0.948326	1		0.402881	-0.280952	-0.280952	-0.283798	-0.277273	-0.280952		0.223447	0.402655		0.183	0.804	0.781	0.787	0.804	0.793
	Gene ontology		GO:0005543	0.959745	0.999027	0.994943	0.998289	0.996829	1	1	0.994227	0.984263	0.939629	1		0.349138	0.0187812	0.0187812	-0.0366988	-0.0363636	0.0190476		0.297476	0.956291		0.165	0.468	0.492	0.549	0.534	0.456
	Gene ontology		GO:0005544	0.99917	0.999628	1	0.998866	0.996627	1	1	1	1	1	1		-0.254712	-0.641232	-0.641232	-0.631754	-0.545455	-0.566667		0.44932	0.0334781		0.784	0.98	0.985	0.984	0.982	0.982
	Gene ontology		GO:0005546	0.997523	1	1	0.997352	0.999864	1	1	1	1	1	1		-0.439802	-0.550305	-0.550305	-0.520309	-0.409091	-0.442857		0.175862	0.0794126		0.963	0.97	0.964	0.946	0.955	0.971
	Gene ontology		GO:0005547	0.9986	1	0.999874	0.998626	1	1	1	0.995348	1	1	1		-0.13589	-0.414915	-0.414915	-0.400111	-0.345455	-0.366667		0.689736	0.204474		0.638	0.903	0.897	0.898	0.869	0.902
	Gene ontology		GO:0005548	1	0.999059	0.99552	1	0.994363	1	1	0.990019	0.928938	0.839764	1		0.59373	0.346445	0.346445	0.343247	0.327273	0.338095		0.055418	0.296614		0.039	0.151	0.131	0.155	0.164	0.148
	Gene ontology		GO:0005549	1	1	0.999318	0.999798	0.999956	1	1	1	1	1	1		-0.379282	-0.550305	-0.550305	-0.404685	-0.318182	-0.442857		0.249951	0.0794126		0.959	0.968	0.957	0.887	0.868	0.97
	Gene ontology		GO:0005578	0.999966	0.995532	0.999467	0.996371	0.993128	1	1	0.996927	0.686582	1	1		0.059081	-0.342857	-0.342857	-0.30706	-0.3	-0.342857		0.866258	0.301979		0.259	0.849	0.851	0.835	0.835	0.865
	Gene ontology		GO:0005581	1	0.996443	0.99941	0.999812	1	1	1	0.9953	1	1	1		-0.192043	-0.414915	-0.414915	-0.347465	-0.3	-0.366667		0.57127	0.204474		0.632	0.918	0.888	0.846	0.859	0.92
	Gene ontology		GO:0005604	1	0.998027	0.995772	0.995529	0.978363	1	1	0.997985	0.612607	1	1		0.0579065	-0.234216	-0.234216	-0.133485	-0.127273	-0.228571		0.870733	0.488188		0.245	0.75	0.777	0.636	0.641	0.767
	Gene ontology		GO:0005615	0.99987	0.997742	0.997737	0.998165	0.997332	1	1	0.996866	0.993172	0.989425	1		0.440851	0.178421	0.178421	0.192669	0.190909	0.180952		0.175628	0.599661		0.107	0.296	0.297	0.265	0.282	0.306
	Gene ontology		GO:0005635	0.999001	0.99417	0.998596	0.997444	0.998669	0.995689	1	0.994266	0.96488	0.786758	1		0.597556	0.135228	0.135228	0.154898	0.154545	0.138095		0.0523747	0.691786		0.072	0.336	0.36	0.305	0.344	0.367
	Gene ontology		GO:0005637	1	0.998834	0.999097	0.998034	1	1	1	1	1	1	1		-0.52644	-0.683444	-0.683444	-0.560778	-0.440909	-0.55		0.0961485	0.0204216		0.972	0.977	0.978	0.965	0.959	0.982
	Gene ontology		GO:0005643	0.99934	0.999907	1	0.998547	0.998473	0.98975	1	0.997646	0.978922	1	1		0.0109277	-0.0357143	-0.0357143	-0.0325669	-0.0318182	-0.0357143		0.975566	0.916973		0.367	0.529	0.562	0.525	0.524	0.522
	Gene ontology		GO:0005657	1	1	1	0.999275	0.997873	1	1	1	0.984095	0.653556	1		0.59664	0.290979	0.290979	0.347465	0.3	0.257143		0.0522872	0.385337		0.111	0.157	0.169	0.141	0.145	0.202
	Gene ontology		GO:0005667	0.999715	1	1	0.997252	0.996216	0.999981	1	0.99563	0.971497	0.895066	1		0.603905	0.342857	0.342857	0.348932	0.340909	0.342857		0.0493218	0.301979		0.067	0.136	0.127	0.146	0.147	0.156
	Gene ontology		GO:0005680	1	1	1	1	0.999613	1	1	0.993673	1	1	1		0.0406242	0.0966092	0.0966092	0.094388	0.0636364	0.0666667		0.905623	0.777506		0.315	0.333	0.349	0.377	0.386	0.342
	Gene ontology		GO:0005681	1	1	1	0.999873	0.998929	0.999739	1	1	1	1	1		-0.102614	-0.263318	-0.263318	-0.179218	-0.140909	-0.211905		0.76396	0.434017		0.539	0.788	0.791	0.689	0.712	0.802
	Gene ontology		GO:0005689	0.999259	0.999974	1	1	0.999718	1	1	1	1	1	1		-0.314008	-0.520719	-0.520719	-0.647496	-0.509091	-0.419048		0.347019	0.100526		0.874	0.958	0.951	0.982	0.978	0.966
	Gene ontology		GO:0005694	0.990615	0.998936	0.999206	0.993349	0.980299	0.995442	1	0.980227	0.888652	0.698626	1		0.598149	0.214499	0.214499	0.191344	0.190909	0.219048		0.0538379	0.526497		0.057	0.261	0.256	0.308	0.305	0.265
	Gene ontology		GO:0005730	0.996582	0.998603	1	0.998759	0.996359	1	1	0.994132	0.999933	0.660722	1		0.590713	0.0261905	0.0261905	-0.0232621	-0.0227273	0.0261905		0.0559143	0.939072		0.147	0.471	0.466	0.547	0.521	0.449
	Gene ontology		GO:0005740	0.999788	0.999984	1	0.999756	0.999155	1	1	0.998883	1	1	1		-0.104487	-0.393193	-0.393193	-0.386632	-0.354545	-0.369048		0.759698	0.231575		0.52	0.879	0.873	0.868	0.887	0.888
	Gene ontology		GO:0005741	0.99853	0.999764	1	0.998894	0.997815	0.999693	1	0.994039	0.994563	1	1		-0.0460502	-0.102381	-0.102381	-0.125615	-0.122727	-0.102381		0.892385	0.764528		0.466	0.591	0.622	0.635	0.635	0.657
	Gene ontology		GO:0005743	0.999978	0.999891	1	0.999826	0.999544	1	1	0.998539	1	1	1		-0.0341976	-0.393193	-0.393193	-0.376718	-0.345455	-0.369048		0.920378	0.231575		0.413	0.895	0.9	0.88	0.874	0.882
	Gene ontology		GO:0005746	0.999696	0.999898	1	1	0.999855	1	1	1	1	1	1		-0.38896	-0.520719	-0.520719	-0.647496	-0.509091	-0.419048		0.237082	0.100526		0.904	0.949	0.945	0.981	0.981	0.956
	Gene ontology		GO:0005747	1	0.999891	1	1	0.999824	1	1	1	1	1	1		-0.209558	-0.324331	-0.324331	-0.350584	-0.236364	-0.22381		0.536283	0.33052		0.691	0.806	0.827	0.842	0.859	0.812
	Gene ontology		GO:0005753	1	0.999889	1	0.998555	1	1	1	1	1	1	1		-0.31629	-0.53135	-0.53135	-0.431488	-0.290909	-0.366667		0.343311	0.0925609		0.88	0.896	0.886	0.895	0.922	0.894
	Gene ontology		GO:0005758	1	1	1	1	1	1	1	0.992464	1	1	1		0.043791	0.204707	0.204707	0.2	0.1	0.104762		0.898273	0.545979		0.303	0.282	0.264	0.257	0.257	0.277
	Gene ontology		GO:0005759	1	0.999955	1	0.999929	0.999942	1	1	0.998681	1	1	1		0.0158615	-0.280202	-0.280202	-0.200055	-0.172727	-0.247619		0.963123	0.403966		0.338	0.818	0.8	0.687	0.719	0.816
	Gene ontology		GO:0005761	0.999589	1	1	1	0.99995	1	1	1	1	1	1		-0.300358	-0.358834	-0.358834	-0.47194	-0.318182	-0.247619		0.369483	0.278491		0.858	0.846	0.867	0.925	0.935	0.883
	Gene ontology		GO:0005762	1	1	1	1	0.999863	1	1	1	1	1	1		-0.054785	-0.102353	-0.102353	-0.1	-0.05	-0.052381		0.872895	0.76459		0.521	0.532	0.517	0.571	0.532	0.579
	Gene ontology		GO:0005763	1	1	1	1	1	1	1	1	1	1	1		NA	NA	NA	NA	NA	NA		NA	NA		NA	NA	NA	NA	NA	NA
	Gene ontology		GO:0005764	0.996366	0.999845	0.999466	0.987417	0.998455	0.98673	1	0.997392	0.997128	1	1		-0.33359	-0.431968	-0.431968	-0.403687	-0.4	-0.438095		0.315448	0.184592		0.863	0.913	0.919	0.906	0.896	0.906
	Gene ontology		GO:0005765	0.995953	0.999956	0.997221	0.997858	0.998711	0.9614	1	0.997598	0.999853	0.99883	1		-0.104082	-0.470966	-0.470966	-0.473805	-0.472727	-0.480952		0.758629	0.143697		0.613	0.934	0.925	0.923	0.931	0.93
	Gene ontology		GO:0005768	0.998367	0.998806	0.998121	0.993106	0.9953	1	1	0.999214	0.995858	0.853281	1		0.5787	-0.178421	-0.178421	-0.110096	-0.109091	-0.180952		0.0628014	0.599661		0.168	0.686	0.703	0.61	0.616	0.712
	Gene ontology		GO:0005769	0.998772	0.999186	0.999818	0.991916	0.996003	1	1	0.999171	0.986423	0.733086	1		0.590113	0.0234765	0.0234765	0.0458735	0.0454545	0.0238095		0.056276	0.945377		0.116	0.47	0.484	0.452	0.445	0.462
	Gene ontology		GO:0005770	0.998966	0.999651	1	0.997589	0.996948	1	1	0.999315	0.990084	0.942452	1		0.592141	0.12619	0.12619	0.125615	0.122727	0.12619		0.0550871	0.711596		0.096	0.365	0.34	0.329	0.333	0.331
	Gene ontology		GO:0005773	0.997624	0.999957	0.998879	0.990169	0.998149	0.990557	1	0.997965	0.998186	1	1		-0.359571	-0.511788	-0.511788	-0.46791	-0.463636	-0.519048		0.276932	0.107554		0.89	0.947	0.958	0.941	0.922	0.949
	Gene ontology		GO:0005774	0.996644	0.999958	0.997687	0.998242	0.998765	0.967714	1	0.997899	0.993037	0.999952	1		-0.107078	-0.251804	-0.251804	-0.264238	-0.263636	-0.257143		0.752113	0.455099		0.577	0.802	0.755	0.792	0.804	0.784
	Gene ontology		GO:0005775	1	0.999857	0.99991	0.981233	0.999198	1	1	0.996896	1	1	1		-0.293465	-0.474369	-0.474369	-0.356891	-0.327273	-0.445238		0.381123	0.140427		0.758	0.928	0.925	0.859	0.867	0.934
	Gene ontology		GO:0005776	1	0.999592	0.998979	1	0.997767	1	1	0.997178	1	1	0.780439		0.626188	0.172498	0.172498	0.173489	0.159091	0.161905		0.0392947	0.612023		0.033	0.3	0.302	0.301	0.313	0.313
	Gene ontology		GO:0005777	1	0.99948	1	0.998946	0.999887	1	1	0.997916	1	1	1		-0.16957	-0.307145	-0.307145	-0.231643	-0.2	-0.271429		0.617931	0.358224		0.633	0.838	0.822	0.758	0.745	0.835
	Gene ontology		GO:0005778	1	0.997772	1	1	0.999798	1	1	1	1	1	1		-0.2987	-0.358834	-0.358834	-0.391036	-0.263636	-0.247619		0.372253	0.278491		0.861	0.865	0.84	0.871	0.864	0.862
	Gene ontology		GO:0005782	1	0.999708	1	0.998043	0.999992	1	1	0.991875	1	1	1		-0.0368695	-0.307145	-0.307145	-0.231643	-0.2	-0.271429		0.913704	0.358224		0.419	0.816	0.834	0.765	0.761	0.813
	Gene ontology		GO:0005788	1	1	0.999305	0.999002	0.999561	1	1	0.997157	1	0.886288	1		0.59169	0.0456612	0.0456612	0.148704	0.136364	0.0428571		0.0552105	0.893949		0.137	0.433	0.455	0.343	0.329	0.419
	Gene ontology		GO:0005789	0.997364	0.9998	0.999628	0.994921	0.998083	1	1	0.999481	0.984748	1	1		-0.0978598	-0.390476	-0.390476	-0.362889	-0.354545	-0.390476		0.772624	0.235105		0.545	0.873	0.88	0.864	0.842	0.917
	Gene ontology		GO:0005791	1	1	1	1	0.999835	1	1	1	1	1	1		-0.054785	-0.102353	-0.102353	-0.1	-0.05	-0.052381		0.872895	0.76459		0.551	0.541	0.531	0.544	0.541	0.556
	Gene ontology		GO:0005793	0.972618	0.999814	1	0.991331	0.998271	1	1	1	0.975323	1	1		-0.262112	-0.433781	-0.433781	-0.470898	-0.431818	-0.407143		0.435303	0.18255		0.771	0.915	0.911	0.939	0.928	0.913
	Gene ontology		GO:0005795	1	0.998066	0.999904	0.998832	0.999577	1	1	0.997283	1	0.845547	1		0.589807	-0.068313	-0.068313	-0.00953463	-0.00909091	-0.0666667		0.0562819	0.841816		0.16	0.568	0.578	0.517	0.492	0.583
	Gene ontology		GO:0005796	0.997092	0.999553	0.998783	0.992368	0.999417	1	1	0.991283	0.852111	0.910758	1		0.360143	0.0986013	0.0986013	0.119271	0.118182	0.1		0.267245	0.77302		0.215	0.418	0.386	0.334	0.353	0.406
	Gene ontology		GO:0005798	0.998903	0.998354	1	0.99241	0.999308	1	1	0.99807	0.981719	1	1		-0.0943512	-0.224457	-0.224457	-0.200227	-0.190909	-0.219048		0.780447	0.506993		0.569	0.766	0.757	0.733	0.724	0.724
	Gene ontology		GO:0005802	0.997254	0.996324	0.999974	1	0.997124	0.999934	1	0.999767	0.985808	0.985832	1		0.402231	0.112687	0.112687	0.0183494	0.0181818	0.114286		0.220786	0.74149		0.132	0.362	0.385	0.473	0.488	0.362
	Gene ontology		GO:0005811	0.999799	0.9991	1	0.99977	0.999661	1	1	0.99786	1	1	1		-0.144547	-0.418561	-0.418561	-0.426286	-0.390909	-0.392857		0.671258	0.20012		0.64	0.921	0.917	0.911	0.905	0.91
	Gene ontology		GO:0005813	0.994742	0.999768	0.999652	0.997823	0.995329	1	1	0.991053	0.956292	0.825564	1		0.601847	0.154945	0.154945	0.128446	0.127273	0.157143		0.0504443	0.64918		0.065	0.301	0.306	0.36	0.358	0.303
	Gene ontology		GO:0005814	0.999774	0.99903	0.999018	0.992719	0.995407	1	1	0.991874	0.986623	1	1		-0.117274	-0.233333	-0.233333	-0.167487	-0.163636	-0.233333		0.729965	0.489876		0.581	0.764	0.761	0.71	0.682	0.761
	Gene ontology		GO:0005815	0.986989	0.999743	0.998488	0.995705	0.993865	1	1	0.990617	0.968917	0.866009	1		0.58158	0.103297	0.103297	0.0642229	0.0636364	0.104762		0.0615669	0.762474		0.093	0.357	0.389	0.408	0.457	0.355
	Gene ontology		GO:0005819	0.99173	0.999443	0.996835	0.997193	0.998997	1	1	0.996102	0.988178	0.902174	1		0.572496	0.0563436	0.0563436	0.0275241	0.0272727	0.0571429		0.0664195	0.869305		0.155	0.437	0.424	0.465	0.479	0.433
	Gene ontology		GO:0005834	1	1	0.99977	0.998196	0.998779	1	1	1	0.951581	1	1		0.053159	-0.204763	-0.204763	-0.0842339	-0.0727273	-0.180952		0.877376	0.545866		0.294	0.723	0.738	0.595	0.607	0.735
	Gene ontology		GO:0005839	1	1	1	0.998521	1	1	1	1	1	1	1		-0.292264	-0.358236	-0.358236	-0.2	-0.1	-0.183333		0.383146	0.279351		0.601	0.619	0.632	0.623	0.621	0.636
	Gene ontology		GO:0005840	1	1	1	1	1	1	1	0.997944	1	1	1		0.043791	0.204707	0.204707	0.2	0.1	0.104762		0.898273	0.545979		0.286	0.265	0.289	0.273	0.25	0.294
	Gene ontology		GO:0005844	1	0.999955	1	1	0.998298	1	1	0.997824	0.969789	1	1		0.0664445	0.150878	0.150878	0.126351	0.109091	0.133333		0.8461	0.657895		0.235	0.34	0.326	0.338	0.378	0.312
	Gene ontology		GO:0005865	1	0.999694	1	0.998573	0.999719	1	1	1	0.955923	1	1		0.0548252	-0.231706	-0.231706	-0.157938	-0.136364	-0.204762		0.873384	0.492995		0.28	0.743	0.759	0.668	0.709	0.732
	Gene ontology		GO:0005868	0.999191	0.999608	1	0.993595	0.999206	1	1	0.997246	1	1	1		-0.328654	-0.499736	-0.499736	-0.475854	-0.436364	-0.469048		0.323612	0.117531		0.856	0.938	0.943	0.935	0.929	0.941
	Gene ontology		GO:0005871	1	0.996515	0.974929	0.996987	0.997367	0.993935	1	0.992653	1	0.845692	1		0.545992	-0.0928571	-0.0928571	-0.0279145	-0.0272727	-0.0928571		0.0850083	0.78597		0.161	0.605	0.617	0.546	0.531	0.599
	Gene ontology		GO:0005874	0.96124	0.999235	0.995264	0.997337	0.995196	1	1	0.997881	0.990491	0.879815	1		0.489977	-0.0892107	-0.0892107	-0.128446	-0.127273	-0.0904762		0.131231	0.794216		0.175	0.601	0.594	0.656	0.657	0.598
	Gene ontology		GO:0005875	0.999986	0.996866	0.984135	0.997837	0.997661	0.999683	1	0.997091	1	0.795614	1		0.570787	-0.286413	-0.286413	-0.247717	-0.245455	-0.290476		0.0682198	0.393176		0.155	0.793	0.814	0.782	0.773	0.809
	Gene ontology		GO:0005876	0.973941	0.999601	0.997451	0.998456	0.998	1	1	0.991008	0.970518	1	1		-0.184808	-0.309524	-0.309524	-0.344279	-0.336364	-0.309524		0.585022	0.35432		0.669	0.845	0.816	0.849	0.846	0.816
	Gene ontology		GO:0005881	0.999451	0.999904	0.999261	0.999004	0.998701	1	1	1	0.966111	0.81711	1		0.602965	-0.0571429	-0.0571429	-0.0186097	-0.0181818	-0.0571429		0.0495551	0.867465		0.083	0.557	0.566	0.511	0.523	0.588
	Gene ontology		GO:0005882	1	0.998302	0.999962	0.999175	0.998438	1	1	0.988148	1	1	1		-0.0266824	-0.418561	-0.418561	-0.356891	-0.327273	-0.392857		0.937058	0.20012		0.458	0.902	0.915	0.848	0.862	0.893
	Gene ontology		GO:0005884	0.999183	1	0.999577	0.99774	0.998451	1	1	0.996211	0.978617	1	1		0.0231155	-0.121988	-0.121988	-0.076277	-0.0727273	-0.119048		0.947269	0.720864		0.333	0.642	0.636	0.57	0.58	0.629
	Gene ontology		GO:0005891	1	0.999705	1	0.996392	0.996905	0.868164	0.582041	1	0.877582	1	1		-0.0523158	-0.058554	-0.058554	0	2.01126e-16	-0.0571429		0.880008	0.864218		0.498	0.567	0.561	0.496	0.466	0.571
	Gene ontology		GO:0005901	0.999342	0.999478	1	0.993161	0.994001	1	1	0.993296	1	0.8337	1		0.585407	-0.09759	-0.09759	-0.0667424	-0.0636364	-0.0952381		0.0588781	0.775297		0.146	0.622	0.603	0.576	0.605	0.628
	Gene ontology		GO:0005902	0.984517	0.996994	0.998524	0.989289	0.997895	1	1	1	1	1	1		-0.523949	-0.862489	-0.862489	-0.867443	-0.795455	-0.809524		0.0975746	0.000634105		0.998	0.999	1	0.999	1	1
	Gene ontology		GO:0005903	0.999062	0.999298	0.999958	0.995992	0.998805	1	1	0.99026	0.967725	1	1		0.026633	-0.233333	-0.233333	-0.204707	-0.2	-0.233333		0.939562	0.489876		0.334	0.768	0.762	0.719	0.73	0.795
	Gene ontology		GO:0005905	1	1	1	0.998147	0.998573	1	1	1	0.94556	1	1		0.0553972	-0.0502967	-0.0502967	0.0462497	0.0363636	-0.0404762		0.87217	0.883244		0.273	0.547	0.555	0.439	0.439	0.559
	Gene ontology		GO:0005911	0.998412	0.998788	0.998533	0.993784	0.997958	1	1	0.967827	0.959828	0.787484	1		0.606273	0.154945	0.154945	0.183494	0.181818	0.157143		0.0480962	0.64918		0.056	0.307	0.327	0.284	0.284	0.351
	Gene ontology		GO:0005912	1	0.998517	0.996184	0.988607	0.992406	1	1	0.992688	0.934474	0.361992	1		0.596783	0.154762	0.154762	0.246578	0.240909	0.154762		0.0520699	0.649571		0.119	0.293	0.3	0.236	0.227	0.302
	Gene ontology		GO:0005913	1	0.999937	1	0.993472	0.996955	1	1	0.973595	1	0.800698	1		0.593982	0.0710285	0.0710285	0.133834	0.122727	0.0666667		0.0542179	0.8356		0.095	0.407	0.441	0.351	0.326	0.43
	Gene ontology		GO:0005923	0.997808	0.999894	0.996197	0.996973	0.999014	0.991648	0.997444	0.998512	0.978358	0.871918	1		0.591879	0.120963	0.120963	0.172727	0.172727	0.12381		0.0554037	0.723128		0.103	0.335	0.369	0.302	0.307	0.34
	Gene ontology		GO:0005924	1	0.999321	0.996085	0.989036	0.992254	1	1	0.994908	0.947208	0.582235	1		0.59681	0.154762	0.154762	0.246578	0.240909	0.154762		0.0525885	0.649571		0.108	0.321	0.313	0.244	0.22	0.321
	Gene ontology		GO:0005925	1	0.999321	0.996085	0.989034	0.99316	1	1	0.994902	0.947155	0.582112	1		0.596807	0.154762	0.154762	0.246578	0.240909	0.154762		0.0525911	0.649571		0.107	0.317	0.311	0.234	0.232	0.313
	Gene ontology		GO:0005929	0.965492	0.99924	0.998485	0.992818	0.993599	1	1	0.9958	0.954905	1	1		-0.191924	-0.390476	-0.390476	-0.390803	-0.381818	-0.390476		0.567924	0.235105		0.648	0.886	0.882	0.858	0.894	0.877
	Gene ontology		GO:0005930	0.999786	0.999536	1	0.995105	0.99863	1	1	0.99495	1	1	1		-0.227642	-0.418561	-0.418561	-0.386632	-0.354545	-0.392857		0.500623	0.20012		0.714	0.899	0.894	0.889	0.878	0.91
	Gene ontology		GO:0005938	0.994654	0.998124	0.999777	0.989348	0.990044	1	1	0.99274	0.846597	0.399947	1		0.602357	0.0751248	0.0751248	0.110096	0.109091	0.0761905		0.0508053	0.82624		0.094	0.444	0.401	0.348	0.345	0.385
	Gene ontology		GO:0005975	1	0.998039	0.999088	0.993163	0.996436	1	1	0.997782	0.945737	1	1		0.0136993	-0.204939	-0.204939	-0.104881	-0.1	-0.2		0.971289	0.545513		0.382	0.716	0.728	0.593	0.601	0.733
	Gene ontology		GO:0005976	0.999737	1	0.994687	0.997385	0.99815	1	1	0.997003	1	1	1		-0.397896	-0.499736	-0.499736	-0.421329	-0.386364	-0.469048		0.225473	0.117531		0.891	0.929	0.93	0.92	0.898	0.936
	Gene ontology		GO:0005977	0.999407	1	0.99817	0.998261	0.996679	1	1	0.996207	1	1	1		-0.258732	-0.393193	-0.393193	-0.34202	-0.313636	-0.369048		0.441926	0.231575		0.77	0.903	0.869	0.843	0.85	0.892
	Gene ontology		GO:0005979	1	0.997989	1	0.995997	0.999855	1	1	0.993332	1	1	1		-0.199188	-0.307145	-0.307145	-0.231643	-0.2	-0.271429		0.556426	0.358224		0.701	0.846	0.834	0.769	0.739	0.837
	Gene ontology		GO:0005996	1	0.995924	0.999314	0.999986	0.998736	1	1	0.994288	1	1	1		-0.185855	-0.418561	-0.418561	-0.366804	-0.336364	-0.392857		0.583859	0.20012		0.646	0.922	0.905	0.854	0.86	0.911
	Gene ontology		GO:0006006	1	0.998748	0.999699	0.999733	0.997398	1	1	0.98683	1	1	1		-0.00720321	-0.393193	-0.393193	-0.337063	-0.309091	-0.369048		0.982513	0.231575		0.425	0.884	0.892	0.837	0.847	0.867
	Gene ontology		GO:0006007	1	0.991666	1	1	0.999033	1	0.984869	0.963952	1	1	1		-0.0444966	-0.0161655	-0.0161655	-0.0421169	-0.0363636	-0.0142857		0.894092	0.962375		0.431	0.534	0.494	0.529	0.549	0.529
	Gene ontology		GO:0006022	1	0.998356	0.996121	0.991112	0.997412	1	1	1	0.998514	1	1		-0.469434	-0.606279	-0.606279	-0.470898	-0.431818	-0.569048		0.14485	0.0480003		0.963	0.973	0.98	0.933	0.923	0.972
	Gene ontology		GO:0006023	1	0.998567	0.998301	0.997293	0.998453	1	1	1	0.994252	1	1		-0.237221	-0.367826	-0.367826	-0.252798	-0.231818	-0.345238		0.481543	0.265736		0.753	0.864	0.874	0.767	0.792	0.885
	Gene ontology		GO:0006024	1	0.998567	0.998301	0.997274	0.998444	1	1	1	0.994129	1	1		-0.232564	-0.367826	-0.367826	-0.252798	-0.231818	-0.345238		0.490405	0.265736		0.75	0.868	0.878	0.754	0.786	0.86
	Gene ontology		GO:0006026	1	1	0.996621	0.982921	0.996495	1	1	1	1	1	1		-0.362293	-0.520719	-0.520719	-0.369998	-0.290909	-0.419048		0.272983	0.100526		0.926	0.938	0.95	0.883	0.884	0.961
	Gene ontology		GO:0006027	1	1	0.996476	0.981558	0.996189	1	1	1	1	1	1		-0.360507	-0.520719	-0.520719	-0.369998	-0.290909	-0.419048		0.275493	0.100526		0.937	0.943	0.936	0.885	0.884	0.963
	Gene ontology		GO:0006029	1	1	1	0.993981	1	1	1	1	1	1	1		-0.292264	-0.358236	-0.358236	-0.2	-0.1	-0.183333		0.383146	0.279351		0.631	0.633	0.627	0.633	0.629	0.619
	Gene ontology		GO:0006040	1	0.999187	1	0.998082	0.999833	1	1	1	1	1	1		-0.405421	-0.550305	-0.550305	-0.456716	-0.359091	-0.442857		0.21602	0.0794126		0.961	0.959	0.971	0.913	0.925	0.955
	Gene ontology		GO:0006063	1	0.991774	1	1	1	1	1	1	1	1	1		-0.292264	-0.358236	-0.358236	-0.4	-0.2	-0.183333		0.383146	0.279351		0.628	0.632	0.622	0.816	0.808	0.642
	Gene ontology		GO:0006066	0.999955	0.998291	0.998474	0.999311	0.996683	1	1	0.998766	0.941952	1	1		0.0452103	-0.342857	-0.342857	-0.325669	-0.318182	-0.342857		0.896438	0.301979		0.3	0.854	0.853	0.815	0.838	0.831
	Gene ontology		GO:0006073	0.999408	1	0.998178	0.998271	0.996686	1	1	0.996237	1	1	1		-0.259202	-0.393193	-0.393193	-0.34202	-0.313636	-0.369048		0.441072	0.231575		0.757	0.901	0.888	0.858	0.849	0.868
	Gene ontology		GO:0006081	1	1	0.999901	0.999884	0.999932	1	1	1	1	1	1		-0.442312	-0.550305	-0.550305	-0.393123	-0.309091	-0.442857		0.173128	0.0794126		0.961	0.952	0.963	0.895	0.874	0.964
	Gene ontology		GO:0006082	0.999628	0.999603	1	0.9973	0.9978	1	1	0.996993	1	1	1		-0.249906	-0.418561	-0.418561	-0.386632	-0.354545	-0.392857		0.458456	0.20012		0.741	0.913	0.899	0.896	0.891	0.904
	Gene ontology		GO:0006090	1	0.99666	0.999997	1	0.999259	1	0.996778	0.980493	1	1	1		-0.0167387	-0.192792	-0.192792	-0.203229	-0.186364	-0.180952		0.959873	0.570069		0.409	0.702	0.723	0.738	0.746	0.74
	Gene ontology		GO:0006091	1	0.997897	0.999716	0.998509	0.997583	1	0.994548	0.989725	0.891358	1	1		0.057485	0.0452381	0.0452381	0.0837436	0.0818182	0.0452381		0.867919	0.894927		0.248	0.424	0.454	0.364	0.395	0.402
	Gene ontology		GO:0006094	1	0.999496	1	1	0.998843	1	0.992738	0.9965	1	1	1		-0.0574876	0	0	-0.0210585	-0.0181818	2.16693e-16		0.866586	1		0.504	0.466	0.502	0.502	0.541	0.495
	Gene ontology		GO:0006096	1	0.992736	1	1	0.999069	1	0.988459	0.96515	1	1	1		-0.034464	-0.0161655	-0.0161655	-0.0421169	-0.0363636	-0.0142857		0.917474	0.962375		0.411	0.54	0.509	0.545	0.528	0.517
	Gene ontology		GO:0006099	0.999281	1	1	1	0.999966	1	1	0.995993	1	1	1		-0.00903559	-0.127221	-0.127221	-0.219686	-0.172727	-0.102381		0.978762	0.709328		0.407	0.648	0.621	0.725	0.72	0.643
	Gene ontology		GO:0006101	0.999326	1	1	0.9989	0.999966	1	1	0.995997	1	1	1		-0.085821	-0.307145	-0.307145	-0.284289	-0.245455	-0.271429		0.80146	0.358224		0.489	0.821	0.807	0.814	0.804	0.827
	Gene ontology		GO:0006109	1	0.999282	1	0.994546	0.99991	0.997755	1	0.996077	1	0.947179	1		0.569479	0.0243975	0.0243975	0.104881	0.1	0.0238095		0.0678471	0.943237		0.149	0.462	0.462	0.358	0.359	0.488
	Gene ontology		GO:0006110	1	0.999496	1	0.992215	0.998765	0.983916	0.983866	1	1	1	1		-0.193468	-0.289187	-0.289187	-0.2181	-0.2	-0.271429		0.56772	0.388404		0.623	0.81	0.823	0.735	0.76	0.806
	Gene ontology		GO:0006112	1	0.997238	0.998882	0.998052	0.99515	0.999271	1	0.991898	0.733118	0.96247	1		0.135452	0.234765	0.234765	0.275241	0.272727	0.238095		0.670348	0.487139		0.177	0.237	0.23	0.201	0.202	0.222
	Gene ontology		GO:0006119	1	0.999898	1	1	1	1	1	1	1	1	1		-0.292264	-0.358236	-0.358236	-0.4	-0.2	-0.183333		0.383146	0.279351		0.643	0.644	0.628	0.817	0.836	0.618
	Gene ontology		GO:0006120	1	0.999879	1	1	1	1	1	1	1	1	1		-0.292264	-0.358236	-0.358236	-0.4	-0.2	-0.183333		0.383146	0.279351		0.639	0.639	0.642	0.813	0.791	0.634
	Gene ontology		GO:0006140	1	0.997938	0.999949	0.995588	0.997819	0.999945	1	0.997062	0.975803	0.984681	1		0.336018	0.192507	0.192507	0.275241	0.272727	0.195238		0.311563	0.570649		0.185	0.303	0.287	0.219	0.198	0.295
	Gene ontology		GO:0006144	1	0.998649	1	0.999644	0.999691	0.993021	0.77055	1	0.977997	0.840344	1		0.305426	0.261905	0.261905	0.283798	0.277273	0.261905		0.342261	0.436579		0.245	0.203	0.209	0.204	0.188	0.208
	Gene ontology		GO:0006163	1	0.999405	1	0.998726	0.999875	0.998016	0.989095	0.998372	1	0.934921	1		0.582476	0.209524	0.209524	0.251231	0.245455	0.209524		0.060351	0.536359		0.11	0.279	0.302	0.229	0.226	0.276
	Gene ontology		GO:0006164	1	0.99941	1	0.997073	0.99967	1	1	1	0.982196	0.907952	1		0.59749	0.111616	0.111616	0.168532	0.154545	0.104762		0.0523885	0.743876		0.084	0.385	0.378	0.337	0.312	0.373
	Gene ontology		GO:0006195	1	1	1	0.998115	0.999992	0.924212	0.990769	1	1	1	1		-0.0664329	-0.167044	-0.167044	-0.0842339	-0.0727273	-0.147619		0.844994	0.623486		0.525	0.686	0.686	0.58	0.606	0.659
	Gene ontology		GO:0006206	1	0.999485	0.999173	0.998965	0.999887	1	0.987127	1	1	1	1		-0.108028	-0.545397	-0.545397	-0.431243	-0.395455	-0.511905		0.751124	0.0826897		0.651	0.956	0.954	0.887	0.916	0.963
	Gene ontology		GO:0006213	1	0.999485	0.997272	0.999085	0.999887	1	0.992435	1	1	1	1		-0.21131	-0.545397	-0.545397	-0.441157	-0.404545	-0.511905		0.532005	0.0826897		0.708	0.958	0.948	0.903	0.909	0.964
	Gene ontology		GO:0006220	1	1	1	0.99896	0.999524	1	1	0.996546	1	1	1		-0.0512905	-0.127221	-0.127221	-0.0289061	-0.0227273	-0.102381		0.880689	0.709328		0.432	0.646	0.653	0.529	0.545	0.652
	Gene ontology		GO:0006259	0.997115	0.999549	0.992877	0.998897	0.987208	0.997219	1	0.994305	0.866714	0.710717	1		0.589608	0.135228	0.135228	0.127563	0.127273	0.138095		0.0592592	0.691786		0.067	0.324	0.328	0.369	0.34	0.33
	Gene ontology		GO:0006260	1	0.999803	0.999576	0.998808	0.997389	0.999882	1	0.999726	0.988612	0.884861	1		0.598865	0.112687	0.112687	0.201843	0.2	0.114286		0.0514702	0.74149		0.104	0.354	0.366	0.289	0.284	0.372
	Gene ontology		GO:0006261	0.999887	0.999301	0.999997	0.997971	0.994929	0.996718	1	0.998954	0.992685	0.918157	1		0.594879	0.181858	0.181858	0.209568	0.209091	0.185714		0.0535688	0.592532		0.123	0.262	0.296	0.253	0.291	0.276
	Gene ontology		GO:0006271	1	0.999891	0.99972	0.995475	0.997248	0.985781	1	0.997198	1	0.835478	1		0.586591	-0.0309524	-0.0309524	0.0651339	0.0636364	-0.0309524		0.058226	0.928017		0.123	0.532	0.514	0.416	0.4	0.536
	Gene ontology		GO:0006275	0.983477	0.999955	0.999812	0.993948	0.997686	1	1	0.992137	0.957699	1	1		-0.0835062	-0.309524	-0.309524	-0.325669	-0.318182	-0.309524		0.802371	0.35432		0.485	0.822	0.834	0.825	0.843	0.84
	Gene ontology		GO:0006281	0.996502	0.99943	0.994427	0.99701	0.992341	0.997134	1	0.997829	0.867895	0.749175	1		0.57776	-0.0186521	-0.0186521	-0.00911164	-0.00909091	-0.0190476		0.0662028	0.956592		0.054	0.493	0.519	0.513	0.519	0.55
	Gene ontology		GO:0006282	0.999846	1	0.999386	0.995342	0.993381	1	1	0.972482	0.782063	1	1		0.0638565	-0.09759	-0.09759	-0.0476731	-0.0454545	-0.0952381		0.852993	0.775297		0.232	0.612	0.583	0.542	0.567	0.606
	Gene ontology		GO:0006283	0.999215	1	1	0.999173	0.999386	1	1	1	1	0.850564	1		0.590357	-0.156267	-0.156267	-0.13688	-0.118182	-0.138095		0.0559627	0.646355		0.177	0.669	0.675	0.663	0.673	0.679
	Gene ontology		GO:0006284	1	0.999163	1	0.999162	0.996044	1	1	0.997957	0.981543	1	1		0.0336016	-0.0101469	-0.0101469	0.0396545	0.0363636	-0.00952381		0.922536	0.976379		0.313	0.552	0.51	0.457	0.424	0.509
	Gene ontology		GO:0006289	0.999734	1	1	0.998272	0.999609	0.994644	1	1	0.989236	0.897081	1		0.598085	0.204939	0.204939	0.228831	0.218182	0.2		0.0519067	0.545513		0.101	0.299	0.281	0.245	0.222	0.26
	Gene ontology		GO:0006297	1	1	1	0.999428	0.999474	0.98425	1	1	1	1	1		-0.0655197	-0.28107	-0.28107	-0.179218	-0.140909	-0.22619		0.847994	0.40245		0.585	0.801	0.8	0.706	0.692	0.794
	Gene ontology		GO:0006298	1	0.998898	1	0.999428	0.993302	1	1	0.995681	1	1	1		-0.0894506	-0.285591	-0.285591	-0.242172	-0.209091	-0.252381		0.793372	0.394597		0.519	0.799	0.804	0.787	0.743	0.834
	Gene ontology		GO:0006301	1	0.998819	0.998614	0.997415	0.998002	1	1	0.990688	1	1	1		-0.131364	-0.418561	-0.418561	-0.307323	-0.281818	-0.392857		0.698849	0.20012		0.577	0.895	0.897	0.824	0.797	0.904
	Gene ontology		GO:0006302	0.99969	0.999874	0.997457	0.997988	0.997662	0.982602	1	0.99063	0.843793	0.827875	1		0.511771	0.247141	0.247141	0.273349	0.272727	0.252381		0.109003	0.463769		0.035	0.238	0.206	0.206	0.191	0.224
	Gene ontology		GO:0006303	0.998106	0.999874	0.9999	1	0.998145	0.98425	1	0.997015	0.894298	1	1		0.0539865	-0.0595238	-0.0595238	-0.139573	-0.136364	-0.0595238		0.876266	0.861987		0.252	0.555	0.551	0.649	0.663	0.565
	Gene ontology		GO:0006304	0.991618	0.999976	0.992221	0.999712	0.997869	1	1	0.99482	0.986517	0.890234	0.89411		0.911887	0.489618	0.489618	0.441915	0.440909	0.5		9.21556e-05	0.126353		0.003	0.059	0.054	0.085	0.083	0.061
	Gene ontology		GO:0006305	0.998178	0.999622	0.997047	1	0.997958	1	1	0.989646	0.972397	0.827586	0.762265		0.913793	0.666733	0.666733	0.623879	0.618182	0.67619		6.53901e-05	0.0250512		0	0.016	0.009	0.028	0.023	0.015
	Gene ontology		GO:0006306	0.998178	0.999622	0.997047	1	0.997958	1	1	0.989646	0.972397	0.827586	0.762265		0.913793	0.666733	0.666733	0.623879	0.618182	0.67619		6.53901e-05	0.0250512		0	0.013	0.01	0.016	0.02	0.008
	Gene ontology		GO:0006308	0.99827	1	1	0.99902	0.996852	1	1	0.996849	1	1	1		-0.194326	-0.25326	-0.25326	-0.263231	-0.227273	-0.22381		0.566653	0.452407		0.648	0.774	0.756	0.776	0.792	0.77
	Gene ontology		GO:0006310	0.998072	1	0.998576	0.998787	0.997162	0.987344	1	0.997769	0.984267	0.978488	1		0.470133	0.305195	0.305195	0.284416	0.281818	0.309524		0.145503	0.361441		0.073	0.152	0.165	0.169	0.205	0.164
	Gene ontology		GO:0006312	0.998236	1	1	0.994665	0.997346	1	1	1	1	1	1		-0.386587	-0.520719	-0.520719	-0.47406	-0.372727	-0.419048		0.240108	0.100526		0.919	0.947	0.951	0.924	0.926	0.954
	Gene ontology		GO:0006323	0.977756	0.997029	0.999742	0.999325	0.998286	1	1	0.988386	0.967167	1	1		-0.135507	-0.309524	-0.309524	-0.372194	-0.363636	-0.309524		0.688815	0.35432		0.601	0.83	0.828	0.872	0.859	0.83
	Gene ontology		GO:0006325	0.993693	0.997577	0.998412	0.991136	0.991376	0.993132	1	0.863324	0.867552	0.387295	0.00177347		0.723194	0.707168	0.707168	0.727273	0.727273	0.72381		7.2908e-05	0.0149438		0	0.009	0.011	0.01	0.007	0.007
	Gene ontology		GO:0006333	0.976309	1	0.99977	0.999774	0.999204	1	1	0.99293	1	0.942738	1		0.462808	-0.09759	-0.09759	-0.133485	-0.127273	-0.0952381		0.154575	0.775297		0.135	0.604	0.618	0.664	0.658	0.608
	Gene ontology		GO:0006334	0.983233	1	0.999377	0.999565	0.998872	1	1	1	1	1	1		-0.317483	-0.668175	-0.668175	-0.673871	-0.581818	-0.590476		0.341097	0.024625		0.962	0.984	0.979	0.985	0.99	0.985
	Gene ontology		GO:0006336	0.984363	1	0.997834	1	0.999414	1	1	1	1	1	1		-0.337169	-0.550305	-0.550305	-0.61859	-0.486364	-0.442857		0.310155	0.0794126		0.967	0.964	0.957	0.976	0.98	0.981
	Gene ontology		GO:0006338	0.999075	1	0.999891	0.997409	0.996547	0.988195	0.958817	0.993442	0.99646	0.854967	0.662133		0.830279	0.893265	0.893265	0.890909	0.890909	0.914286		0.000971449	0.000212359		0.002	0	0	0	0	0
	Gene ontology		GO:0006342	1	0.999969	1	0.998362	0.999833	1	1	0.996674	1	1	1		-0.0992968	-0.280202	-0.280202	-0.200055	-0.172727	-0.247619		0.77121	0.403966		0.587	0.784	0.791	0.716	0.736	0.826
	Gene ontology		GO:0006351	0.999933	0.99991	0.999026	0.995579	0.997446	0.996797	0.999933	0.977042	0.98444	0.704423	1		0.600076	0.204707	0.204707	0.272727	0.272727	0.209524		0.0505055	0.545979		0.11	0.258	0.274	0.183	0.209	0.257
	Gene ontology		GO:0006352	1	0.999983	0.998498	0.99185	0.996804	0.997496	1	0.996438	0.928144	0.924239	1		0.484428	0.234765	0.234765	0.330289	0.327273	0.238095		0.132017	0.487139		0.048	0.228	0.224	0.134	0.142	0.229
	Gene ontology		GO:0006353	1	1	1	0.999364	0.99983	0.998819	1	0.998705	1	1	1		-0.120498	-0.0808276	-0.0808276	0	2.11711e-16	-0.0714286		0.724075	0.813244		0.586	0.581	0.584	0.48	0.467	0.603
	Gene ontology		GO:0006354	0.998064	1	0.999995	0.999709	0.998919	0.999176	1	0.998989	0.992938	1	1		-0.0350621	-0.164286	-0.164286	-0.204707	-0.2	-0.164286		0.91784	0.629311		0.449	0.708	0.667	0.729	0.733	0.681
	Gene ontology		GO:0006356	1	0.999823	0.999907	0.998537	0.999754	1	1	1	1	0.776797	1		0.591074	-0.266357	-0.266357	-0.168532	-0.154545	-0.25		0.0556001	0.428532		0.193	0.785	0.784	0.711	0.713	0.789
	Gene ontology		GO:0006359	1	0.999949	0.998371	0.995047	0.999123	1	1	0.975853	1	1	0.762265		0.627812	0.009759	0.009759	0.104881	0.1	0.00952381		0.038721	0.977282		0.034	0.477	0.482	0.361	0.407	0.457
	Gene ontology		GO:0006360	1	1	0.999905	1	1	0.994129	1	0.9962	1	0.7987	1		0.594247	0.258648	0.258648	0.27376	0.236364	0.228571		0.0537912	0.44251		0.12	0.227	0.226	0.221	0.203	0.225
	Gene ontology		GO:0006361	1	1	0.999905	1	1	0.994064	1	0.996075	1	0.796528	1		0.594281	0.258648	0.258648	0.27376	0.236364	0.228571		0.0537709	0.44251		0.117	0.215	0.214	0.201	0.193	0.231
	Gene ontology		GO:0006362	1	1	0.999905	1	1	0.993862	1	1	1	1	1		-0.0573687	-0.241523	-0.241523	-0.20226	-0.136364	-0.166667		0.866913	0.474313		0.575	0.731	0.729	0.71	0.711	0.741
	Gene ontology		GO:0006363	1	1	0.999905	1	1	0.993955	1	1	1	1	1		-0.057439	-0.241523	-0.241523	-0.20226	-0.136364	-0.166667		0.866752	0.474313		0.56	0.761	0.751	0.713	0.697	0.741
	Gene ontology		GO:0006364	0.999632	0.999783	1	0.998526	0.999062	0.999238	1	1	0.990444	1	1		-0.00620387	-0.302529	-0.302529	-0.26697	-0.254545	-0.295238		0.984823	0.365863		0.387	0.833	0.812	0.809	0.788	0.844
	Gene ontology		GO:0006366	0.999933	0.999867	0.999883	0.994187	0.997176	0.999494	0.999271	0.983642	0.990627	0.836725	1		0.59816	0.330322	0.330322	0.4	0.4	0.338095		0.0518242	0.321138		0.101	0.142	0.153	0.103	0.108	0.169
	Gene ontology		GO:0006367	1	0.999983	0.998606	0.990976	0.996496	1	1	0.996088	0.922363	1	1		0.0284867	-0.175662	-0.175662	-0.0667424	-0.0636364	-0.171429		0.93703	0.605408		0.302	0.693	0.691	0.568	0.588	0.711
	Gene ontology		GO:0006368	0.996747	1	0.999967	0.999781	0.998424	1	1	0.998103	0.987941	1	1		-0.0188433	-0.175662	-0.175662	-0.200227	-0.190909	-0.171429		0.955243	0.605408		0.382	0.71	0.727	0.724	0.699	0.665
	Gene ontology		GO:0006369	1	1	1	0.999528	0.99966	1	1	0.997711	1	1	1		-0.0246646	-0.127221	-0.127221	-0.0289061	-0.0227273	-0.102381		0.942471	0.709328		0.423	0.627	0.651	0.556	0.56	0.618
	Gene ontology		GO:0006370	0.99878	1	1	0.999301	1	1	1	1	1	1	1		-0.417291	-0.53135	-0.53135	-0.53936	-0.363636	-0.366667		0.201612	0.0925609		0.899	0.889	0.894	0.95	0.951	0.981
	Gene ontology		GO:0006378	1	1	0.999968	1	0.9992	1	1	1	1	1	1		-0.0668385	-0.324331	-0.324331	-0.283164	-0.190909	-0.22381		0.845184	0.33052		0.626	0.8	0.814	0.791	0.789	0.822
	Gene ontology		GO:0006383	1	0.999949	0.997606	0.998286	0.998613	1	1	0.988691	1	1	1		-0.0710034	-0.443928	-0.443928	-0.337063	-0.309091	-0.416667		0.834438	0.171376		0.478	0.92	0.927	0.854	0.851	0.893
	Gene ontology		GO:0006396	0.991981	0.999144	1	0.999523	0.997665	0.999612	1	0.999277	0.995767	1	1		-0.308755	-0.345238	-0.345238	-0.432675	-0.422727	-0.345238		0.355491	0.298412		0.846	0.867	0.86	0.907	0.91	0.846
	Gene ontology		GO:0006397	0.999226	0.999923	0.999626	0.999432	0.999064	1	1	0.999321	1	1	1		-0.447899	-0.609938	-0.609938	-0.619751	-0.590909	-0.595238		0.167077	0.0463078		0.935	0.985	0.975	0.965	0.987	0.977
	Gene ontology		GO:0006399	0.999869	0.999141	1	0.998036	0.997912	1	1	0.999853	1	1	1		-0.361921	-0.53525	-0.53525	-0.505595	-0.463636	-0.502381		0.273981	0.0897464		0.892	0.952	0.955	0.945	0.943	0.957
	Gene ontology		GO:0006400	1	1	1	0.997533	0.998162	1	1	0.998937	1	1	1		-0.261757	-0.227815	-0.227815	-0.109843	-0.0863636	-0.183333		0.436921	0.500488		0.812	0.758	0.745	0.644	0.613	0.747
	Gene ontology		GO:0006401	1	0.999652	0.999803	1	0.999864	1	1	0.99943	0.999909	1	1		-0.21924	-0.213085	-0.213085	-0.213143	-0.195455	-0.2		0.517116	0.529292		0.744	0.761	0.714	0.739	0.757	0.757
	Gene ontology		GO:0006402	1	0.999643	0.999675	1	0.999623	1	1	0.999419	0.999498	1	1		-0.20769	0.0101469	0.0101469	0.00495682	0.00454545	0.00952381		0.539969	0.976379		0.717	0.492	0.502	0.488	0.48	0.494
	Gene ontology		GO:0006403	1	0.998443	0.999663	0.998926	0.999286	0.998835	0.999997	0.998864	0.993788	1	1		-0.0852595	-0.178421	-0.178421	-0.128446	-0.127273	-0.180952		0.802294	0.599661		0.539	0.717	0.726	0.65	0.646	0.715
	Gene ontology		GO:0006405	1	0.999393	0.999441	0.998539	0.999102	1	1	0.99857	0.989892	1	1		-0.0083367	-0.175662	-0.175662	-0.076277	-0.0727273	-0.171429		0.979775	0.605408		0.405	0.693	0.694	0.6	0.584	0.715
	Gene ontology		GO:0006406	1	0.99936	0.999441	0.998406	0.999342	1	1	0.998428	0.988226	1	1		3.18195e-05	-0.175662	-0.175662	-0.076277	-0.0727273	-0.171429		0.999222	0.605408		0.366	0.717	0.689	0.605	0.599	0.65
	Gene ontology		GO:0006412	0.999644	1	1	0.999935	0.999769	1	1	1	1	1	1		-0.338711	-0.520719	-0.520719	-0.543434	-0.427273	-0.419048		0.308242	0.100526		0.911	0.961	0.955	0.953	0.955	0.969
	Gene ontology		GO:0006413	0.999689	1	1	0.999875	1	1	1	1	1	1	1		-0.394181	-0.53135	-0.53135	-0.53936	-0.363636	-0.366667		0.230291	0.0925609		0.885	0.882	0.89	0.957	0.941	0.981
	Gene ontology		GO:0006414	1	1	1	1	1	1	1	1	1	1	1		NA	NA	NA	NA	NA	NA		NA	NA		NA	NA	NA	NA	NA	NA
	Gene ontology		GO:0006415	1	1	0.999981	1	1	1	1	1	1	1	1		-0.292264	-0.358236	-0.358236	-0.3	-0.15	-0.183333		0.383146	0.279351		0.645	0.638	0.627	0.716	0.736	0.634
	Gene ontology		GO:0006417	1	1	1	0.999894	0.999343	1	1	0.980509	1	1	1		0.0405274	-0.0976348	-0.0976348	-0.0173436	-0.0136364	-0.0785714		0.905898	0.775196		0.346	0.594	0.609	0.509	0.513	0.622
	Gene ontology		GO:0006418	0.999008	1	1	1	0.99851	1	1	1	1	1	1		-0.217913	-0.324331	-0.324331	-0.418004	-0.281818	-0.22381		0.519723	0.33052		0.717	0.803	0.815	0.899	0.892	0.829
	Gene ontology		GO:0006446	1	0.999891	0.999391	0.998699	0.997616	1	1	0.988973	1	1	1		-0.0215163	-0.393193	-0.393193	-0.297409	-0.272727	-0.369048		0.949183	0.231575		0.415	0.893	0.901	0.811	0.826	0.892
	Gene ontology		GO:0006457	1	0.999777	0.999877	0.999881	0.999743	1	1	1	0.999739	1	1		-0.358141	-0.317091	-0.317091	-0.262711	-0.240909	-0.297619		0.27947	0.342047		0.845	0.835	0.837	0.806	0.791	0.825
	Gene ontology		GO:0006458	1	0.998847	0.999997	0.999616	0.999138	1	1	1	0.979865	1	1		0.0421514	-0.342459	-0.342459	-0.282539	-0.259091	-0.321429		0.902614	0.302578		0.305	0.842	0.852	0.793	0.826	0.868
	Gene ontology		GO:0006461	0.994159	0.997592	0.995251	0.989296	0.993231	0.994071	1	0.99216	0.932723	0.376241	1		0.595541	0.172532	0.172532	0.227791	0.227273	0.17619		0.0531134	0.611951		0.113	0.289	0.305	0.238	0.264	0.329
	Gene ontology		GO:0006468	0.994212	0.996163	0.997511	0.97482	0.983287	1	1	0.982739	0.855618	0.157763	1		0.597609	0.103297	0.103297	0.13762	0.136364	0.104762		0.0520076	0.762474		0.128	0.367	0.37	0.347	0.333	0.362
	Gene ontology		GO:0006469	0.999553	0.994365	0.999696	0.999919	0.999345	1	1	0.994943	0.929058	0.989149	1		0.133321	0.093906	0.093906	0.0458735	0.0454545	0.0952381		0.691508	0.783602		0.218	0.381	0.403	0.456	0.453	0.393
	Gene ontology		GO:0006470	0.999928	0.999944	0.999414	0.996166	0.998476	1	1	0.998931	0.977241	1	1		0.00688558	-0.314286	-0.314286	-0.241926	-0.236364	-0.314286		0.985362	0.346571		0.375	0.841	0.853	0.753	0.777	0.829
	Gene ontology		GO:0006473	1	0.999667	0.997582	0.99842	0.993186	0.998707	1	0.968028	0.932327	0.94448	1		0.44869	0.267632	0.267632	0.330289	0.327273	0.271429		0.165484	0.42624		0.091	0.211	0.194	0.139	0.14	0.205
	Gene ontology		GO:0006475	1	0.999546	0.997038	0.997929	0.991918	0.997913	1	0.963312	0.924231	0.931585	1		0.469956	0.300499	0.300499	0.348639	0.345455	0.304762		0.144646	0.369248		0.077	0.184	0.204	0.148	0.119	0.19
	Gene ontology		GO:0006476	1	0.998437	1	0.998448	0.996256	0.984867	0.99119	0.989918	1	1	1		-0.110822	-0.0927105	-0.0927105	-0.0667424	-0.0636364	-0.0904762		0.744892	0.786301		0.56	0.609	0.605	0.578	0.579	0.592
	Gene ontology		GO:0006479	1	0.999762	0.997597	0.99806	0.998266	0.995813	1	0.907077	0.945891	0.721739	0.925377		0.764669	0.711112	0.711112	0.756266	0.754545	0.72619		0.0046889	0.0141483		0.005	0.007	0.009	0.003	0.002	0.005
	Gene ontology		GO:0006482	0.998926	0.993383	1	0.996997	0.997549	1	1	0.958426	0.973334	0.795875	0.00177347		0.650496	0.633866	0.633866	0.623879	0.618182	0.642857		0.00733611	0.036241		0	0.011	0.02	0.025	0.025	0.018
	Gene ontology		GO:0006486	1	0.999241	0.999996	0.993356	0.998228	1	1	0.999303	0.930784	1	1		0.0353329	-0.258614	-0.258614	-0.162089	-0.154545	-0.252381		0.920269	0.442574		0.297	0.786	0.78	0.688	0.694	0.798
	Gene ontology		GO:0006487	1	1	1	0.999988	0.999272	1	1	0.99981	0.995672	0.972862	1		0.606036	0.413487	0.413487	0.456027	0.418182	0.388095		0.0480815	0.206194		0.06	0.096	0.097	0.07	0.067	0.103
	Gene ontology		GO:0006488	1	0.999763	1	0.999698	0.999436	1	1	1	1	0.892433	1		0.591587	-0.102382	-0.102382	-0.0421169	-0.0363636	-0.0904762		0.055258	0.764526		0.165	0.587	0.599	0.56	0.558	0.619
	Gene ontology		GO:0006493	0.998171	0.998799	0.99848	0.99033	0.997496	1	1	0.997346	0.857309	1	1		0.0393953	-0.285714	-0.285714	-0.232621	-0.227273	-0.285714		0.913176	0.394383		0.303	0.796	0.8	0.743	0.769	0.785
	Gene ontology		GO:0006497	1	1	1	0.998959	0.999452	1	1	0.999146	1	1	1		-0.225852	-0.192311	-0.192311	-0.0751558	-0.0590909	-0.154762		0.504306	0.57105		0.72	0.693	0.71	0.559	0.577	0.722
	Gene ontology		GO:0006501	1	1	1	0.998068	1	1	1	1	1	1	1		-0.292264	-0.358236	-0.358236	-0.2	-0.1	-0.183333		0.383146	0.279351		0.64	0.636	0.632	0.64	0.619	0.639
	Gene ontology		GO:0006505	1	1	1	0.998068	1	1	1	1	1	1	1		-0.292264	-0.358236	-0.358236	-0.2	-0.1	-0.183333		0.383146	0.279351		0.645	0.633	0.662	0.644	0.64	0.635
	Gene ontology		GO:0006506	1	1	1	0.998063	1	1	1	1	1	1	1		-0.292264	-0.358236	-0.358236	-0.2	-0.1	-0.183333		0.383146	0.279351		0.617	0.633	0.632	0.655	0.628	0.633
	Gene ontology		GO:0006508	0.993939	0.997512	0.997783	0.995639	0.995308	1	1	0.984216	0.994067	1	1		-0.231508	-0.304762	-0.304762	-0.344279	-0.336364	-0.304762		0.490554	0.362157		0.743	0.82	0.831	0.849	0.844	0.847
	Gene ontology		GO:0006509	1	0.999064	1	1	0.997707	1	1	1	1	1	1		-0.167056	-0.324331	-0.324331	-0.350584	-0.236364	-0.22381		0.623324	0.33052		0.687	0.815	0.826	0.847	0.853	0.809
	Gene ontology		GO:0006511	0.999884	0.999835	0.997855	0.996629	0.996214	1	1	0.955636	0.977538	0.95244	1		0.489121	0.169031	0.169031	0.211018	0.209091	0.171429		0.127606	0.619301		0.044	0.262	0.292	0.236	0.271	0.298
	Gene ontology		GO:0006513	0.998409	1	0.999824	0.998573	0.999398	1	1	0.987352	1	1	0.790235		0.628078	0.009759	0.009759	0.00953463	0.00909091	0.00952381		0.0384905	0.977282		0.043	0.466	0.506	0.509	0.504	0.483
	Gene ontology		GO:0006518	0.999919	0.999454	1	0.995392	0.997378	1	1	0.998264	1	1	1		-0.317212	-0.50481	-0.50481	-0.456027	-0.418182	-0.47381		0.341859	0.113262		0.84	0.953	0.948	0.914	0.925	0.944
	Gene ontology		GO:0006520	0.999625	0.999891	1	0.994841	0.999394	1	1	0.998981	1	1	1		-0.322933	-0.474369	-0.474369	-0.4362	-0.4	-0.445238		0.332633	0.140427		0.888	0.932	0.944	0.906	0.905	0.93
	Gene ontology		GO:0006521	1	1	0.999558	0.999042	0.997253	1	1	0.993231	0.978671	1	1		0.0539509	0.0202939	0.0202939	0.104093	0.0954545	0.0190476		0.875235	0.952774		0.302	0.48	0.468	0.37	0.396	0.467
	Gene ontology		GO:0006575	1	1	1	0.999333	0.999956	1	1	0.999768	1	1	1		-0.275499	-0.192311	-0.192311	-0.0751558	-0.0590909	-0.154762		0.412244	0.57105		0.788	0.727	0.719	0.587	0.601	0.707
	Gene ontology		GO:0006576	1	0.998008	1	0.999841	0.999002	1	1	1	0.992954	1	1		-0.0305238	-0.204763	-0.204763	-0.168468	-0.145455	-0.180952		0.928427	0.545866		0.408	0.727	0.748	0.714	0.701	0.713
	Gene ontology		GO:0006584	0.998022	0.999629	0.997921	0.99455	0.999814	1	1	1	1	1	1		-0.513516	-0.887856	-0.887856	-0.827788	-0.759091	-0.833333		0.105938	0.000263131		0.998	1	1	0.999	0.997	1
	Gene ontology		GO:0006605	1	0.999024	1	0.997987	0.998162	0.997126	0.996317	0.998626	0.991868	1	1		-0.0892994	0.0714286	0.0714286	0.13492	0.131818	0.0714286		0.793009	0.834685		0.544	0.426	0.428	0.353	0.364	0.43
	Gene ontology		GO:0006606	1	0.999606	1	0.99506	0.997722	0.998208	0.99845	0.998267	0.978822	1	1		-0.0178524	-0.0333333	-0.0333333	0.0604815	0.0590909	-0.0333333		0.95673	0.922494		0.414	0.538	0.554	0.45	0.409	0.549
	Gene ontology		GO:0006611	1	0.998422	1	0.996749	0.998368	1	1	1	1	1	1		-0.414269	-0.520719	-0.520719	-0.422029	-0.331818	-0.419048		0.205211	0.100526		0.931	0.952	0.955	0.907	0.897	0.945
	Gene ontology		GO:0006612	1	1	1	1	0.999978	0.999896	1	0.999856	0.998043	0.982898	1		0.604178	0.578375	0.578375	0.565077	0.518182	0.542857		0.048963	0.0623272		0.063	0.03	0.034	0.03	0.039	0.039
	Gene ontology		GO:0006613	1	1	1	1	1	1	1	1	1	1	1		NA	NA	NA	NA	NA	NA		NA	NA		NA	NA	NA	NA	NA	NA
	Gene ontology		GO:0006614	1	1	1	1	1	1	1	1	1	1	1		NA	NA	NA	NA	NA	NA		NA	NA		NA	NA	NA	NA	NA	NA
	Gene ontology		GO:0006623	0.999066	0.996787	1	0.992663	0.993445	1	1	1	1	1	1		-0.399867	-0.668175	-0.668175	-0.631754	-0.545455	-0.590476		0.222768	0.024625		0.936	0.99	0.99	0.973	0.974	0.982
	Gene ontology		GO:0006626	0.999488	0.999891	1	0.998835	0.999828	1	1	0.9961	1	1	1		-0.0925167	-0.443928	-0.443928	-0.4362	-0.4	-0.416667		0.786287	0.171376		0.526	0.894	0.915	0.907	0.918	0.912
	Gene ontology		GO:0006629	0.99843	0.99658	0.999975	0.997754	0.997706	1	1	0.999696	0.94707	1	1		0.0254401	-0.419048	-0.419048	-0.418718	-0.409091	-0.419048		0.943328	0.199543		0.341	0.909	0.919	0.912	0.889	0.904
	Gene ontology		GO:0006631	1	1	1	0.999065	0.999788	1	1	0.99831	0.993246	1	1		0.0352565	0.123936	0.123936	0.200055	0.172727	0.109524		0.918264	0.716563		0.327	0.341	0.339	0.286	0.279	0.353
	Gene ontology		GO:0006633	0.999333	0.999787	0.999823	0.999375	0.999474	1	1	1	0.984648	1	1		0.032959	-0.497709	-0.497709	-0.505335	-0.481818	-0.485714		0.923947	0.119266		0.331	0.94	0.943	0.944	0.941	0.949
	Gene ontology		GO:0006635	1	0.999911	0.999975	1	0.999593	1	1	0.992076	1	1	1		0.0370002	-0.25326	-0.25326	-0.252702	-0.218182	-0.22381		0.914055	0.452407		0.326	0.766	0.757	0.779	0.768	0.777
	Gene ontology		GO:0006636	1	0.999602	1	1	0.999303	1	1	1	0.973613	1	1		0.0606346	-0.0207104	-0.0207104	-0.0462497	-0.0363636	-0.0166667		0.859604	0.951806		0.249	0.484	0.513	0.545	0.567	0.524
	Gene ontology		GO:0006637	0.993804	0.999971	1	0.995975	0.999593	1	1	0.99341	1	1	1		-0.308385	-0.443928	-0.443928	-0.465941	-0.427273	-0.416667		0.355941	0.171376		0.855	0.922	0.902	0.935	0.928	0.924
	Gene ontology		GO:0006638	0.998812	0.997641	1	0.999268	0.999649	1	1	1	1	1	1		-0.507629	-0.72206	-0.72206	-0.758105	-0.654545	-0.638095		0.110853	0.0121005		0.996	0.997	0.997	0.988	0.996	0.994
	Gene ontology		GO:0006639	0.998812	0.997641	1	0.999268	0.999649	1	1	1	1	1	1		-0.507629	-0.72206	-0.72206	-0.758105	-0.654545	-0.638095		0.110853	0.0121005		0.995	0.993	0.993	0.996	0.994	0.995
	Gene ontology		GO:0006641	0.998558	0.997641	1	0.999056	0.99959	1	1	1	1	1	1		-0.535776	-0.72206	-0.72206	-0.758105	-0.654545	-0.638095		0.0893174	0.0121005		1	0.996	0.995	0.993	0.999	0.995
	Gene ontology		GO:0006643	0.991698	1	1	0.999642	1	1	1	0.998791	1	0.984992	1		0.396136	0.032331	0.032331	0	1.27027e-16	0.0285714		0.228797	0.924818		0.153	0.443	0.453	0.483	0.501	0.47
	Gene ontology		GO:0006644	0.999645	0.996196	0.999971	0.999607	0.9979	1	1	1	0.965054	1	1		0.0255746	-0.473312	-0.473312	-0.467197	-0.445455	-0.461905		0.942066	0.141438		0.32	0.913	0.938	0.921	0.937	0.932
	Gene ontology		GO:0006650	0.999618	0.99559	1	0.999477	0.9979	1	1	1	0.962443	1	1		0.0228053	-0.342459	-0.342459	-0.351934	-0.322727	-0.321429		0.948721	0.302578		0.346	0.844	0.854	0.871	0.843	0.85
	Gene ontology		GO:0006654	0.999554	0.998256	1	0.998496	1	1	1	1	1	1	1		-0.498632	-0.683444	-0.683444	-0.687965	-0.540909	-0.55		0.118444	0.0204216		0.979	0.975	0.982	0.996	0.993	0.993
	Gene ontology		GO:0006656	1	1	0.999975	0.999451	0.999377	1	1	1	0.959191	1	1		0.0615149	-0.177821	-0.177821	-0.0737046	-0.0636364	-0.157143		0.857635	0.600911		0.224	0.691	0.718	0.592	0.598	0.71
	Gene ontology		GO:0006658	1	1	1	0.999248	1	1	1	1	1	1	1		-0.292264	-0.358236	-0.358236	-0.2	-0.1	-0.183333		0.383146	0.279351		0.639	0.612	0.661	0.639	0.619	0.651
	Gene ontology		GO:0006661	0.999631	0.997718	1	0.997862	0.997583	1	1	1	0.946557	1	1		0.0386984	-0.317091	-0.317091	-0.322193	-0.295455	-0.297619		0.91178	0.342047		0.305	0.839	0.822	0.826	0.836	0.87
	Gene ontology		GO:0006664	0.999902	1	1	0.99805	1	1	1	0.996951	1	0.937174	1		0.589324	0.0916046	0.0916046	0.105292	0.0909091	0.0809524		0.0564719	0.7888		0.133	0.395	0.36	0.384	0.372	0.384
	Gene ontology		GO:0006665	0.987727	1	1	0.999566	0.999914	1	1	0.997442	1	0.953509	1		0.515948	-0.0101469	-0.0101469	-0.0396545	-0.0363636	-0.00952381		0.105552	0.976379		0.146	0.486	0.5	0.526	0.539	0.535
	Gene ontology		GO:0006672	0.990656	1	0.999958	0.998209	0.99929	1	1	0.998144	1	1	1		-0.349488	-0.499736	-0.499736	-0.500638	-0.459091	-0.469048		0.291839	0.117531		0.906	0.941	0.929	0.947	0.942	0.935
	Gene ontology		GO:0006687	0.999337	1	1	0.998447	0.999946	1	1	0.994397	1	0.885016	1		0.592572	0.0456612	0.0456612	0.0594818	0.0545455	0.0428571		0.0547478	0.893949		0.136	0.426	0.427	0.432	0.447	0.465
	Gene ontology		GO:0006690	1	0.999782	1	0.997194	0.997711	1	1	1	0.955549	1	1		0.0443666	-0.204763	-0.204763	-0.126351	-0.109091	-0.180952		0.898048	0.545866		0.276	0.739	0.725	0.671	0.65	0.716
	Gene ontology		GO:0006691	1	0.997603	1	0.999956	0.997136	1	1	1	1	1	1		-0.245836	-0.491133	-0.491133	-0.433591	-0.340909	-0.395238		0.466155	0.125006		0.752	0.91	0.931	0.899	0.904	0.92
	Gene ontology		GO:0006692	1	0.999783	1	0.999093	0.99749	1	1	1	0.888999	1	1		0.0624107	-0.177821	-0.177821	-0.115822	-0.1	-0.157143		0.855872	0.600911		0.257	0.706	0.695	0.638	0.623	0.712
	Gene ontology		GO:0006693	1	0.999783	1	0.999093	0.99749	1	1	1	0.888999	1	1		0.0624107	-0.177821	-0.177821	-0.115822	-0.1	-0.157143		0.855872	0.600911		0.234	0.689	0.708	0.633	0.649	0.691
	Gene ontology		GO:0006694	0.997789	0.998654	0.999897	0.999163	0.997795	1	1	0.99649	0.965862	1	1		0.0299596	-0.233333	-0.233333	-0.279145	-0.272727	-0.233333		0.931768	0.489876		0.328	0.761	0.767	0.786	0.804	0.792
	Gene ontology		GO:0006695	0.999639	0.999883	1	1	0.998569	1	1	1	1	1	1		-0.152274	-0.491133	-0.491133	-0.601246	-0.472727	-0.395238		0.654786	0.125006		0.658	0.927	0.935	0.969	0.975	0.949
	Gene ontology		GO:0006720	1	0.998484	0.999343	0.993777	0.999324	1	1	0.999594	0.968456	1	1		-0.0112828	-0.336686	-0.336686	-0.238366	-0.227273	-0.328571		0.971258	0.311332		0.386	0.837	0.828	0.732	0.758	0.858
	Gene ontology		GO:0006721	1	0.99895	0.999253	0.99302	0.999227	1	1	0.999369	0.960776	1	1		0.00154857	-0.336686	-0.336686	-0.238366	-0.227273	-0.328571		0.999016	0.311332		0.381	0.844	0.835	0.769	0.761	0.844
	Gene ontology		GO:0006732	0.999859	0.998641	1	0.999456	1	1	1	0.988452	1	1	1		-0.00775202	-0.414915	-0.414915	-0.421169	-0.363636	-0.366667		0.981313	0.204474		0.408	0.901	0.905	0.905	0.905	0.885
	Gene ontology		GO:0006733	1	0.997653	0.999854	0.999983	0.999612	1	0.999406	0.975605	1	1	1		0.0120597	-0.312288	-0.312288	-0.276504	-0.263636	-0.304762		0.972774	0.349811		0.341	0.828	0.825	0.796	0.793	0.84
	Gene ontology		GO:0006734	1	0.992372	1	1	0.999033	1	0.984869	0.963952	1	1	1		-0.0390663	-0.0161655	-0.0161655	-0.0421169	-0.0363636	-0.0142857		0.906758	0.962375		0.429	0.513	0.494	0.553	0.531	0.504
	Gene ontology		GO:0006735	1	0.992372	1	1	0.99902	1	0.983807	0.963855	1	1	1		-0.0400286	-0.0161655	-0.0161655	-0.0421169	-0.0363636	-0.0142857		0.904553	0.962375		0.437	0.515	0.539	0.53	0.521	0.478
	Gene ontology		GO:0006749	1	0.99978	1	0.998326	0.999389	1	1	1	1	1	1		-0.343547	-0.520719	-0.520719	-0.422029	-0.331818	-0.419048		0.300911	0.100526		0.892	0.964	0.95	0.9	0.91	0.96
	Gene ontology		GO:0006753	1	0.998414	0.999861	0.997987	0.999607	0.998194	0.997384	0.996483	0.996552	0.4671	1		0.592613	0.417341	0.417341	0.473805	0.472727	0.42619		0.0547166	0.20157		0.134	0.112	0.103	0.08	0.073	0.118
	Gene ontology		GO:0006754	1	0.999889	1	0.998667	1	1	1	1	1	1	1		-0.318221	-0.53135	-0.53135	-0.431488	-0.290909	-0.366667		0.34021	0.0925609		0.878	0.892	0.881	0.893	0.916	0.892
	Gene ontology		GO:0006766	1	1	0.999934	0.998991	0.999776	1	1	0.997147	1	1	1		-0.0693096	-0.280202	-0.280202	-0.157938	-0.136364	-0.247619		0.839296	0.403966		0.491	0.808	0.807	0.655	0.696	0.813
	Gene ontology		GO:0006767	0.999847	1	0.999735	0.99905	0.999428	1	1	0.995447	1	1	1		-0.0515672	-0.418561	-0.418561	-0.34202	-0.313636	-0.392857		0.879888	0.20012		0.469	0.901	0.909	0.872	0.862	0.921
	Gene ontology		GO:0006775	1	0.99966	1	0.997019	0.99973	1	1	0.991946	1	1	1		-0.0765282	-0.307145	-0.307145	-0.231643	-0.2	-0.271429		0.822338	0.358224		0.546	0.843	0.822	0.765	0.763	0.824
	Gene ontology		GO:0006778	1	1	0.999831	0.998764	0.999391	1	1	0.996423	1	1	1		-0.0793795	-0.280202	-0.280202	-0.157938	-0.136364	-0.247619		0.816205	0.403966		0.498	0.808	0.799	0.672	0.692	0.822
	Gene ontology		GO:0006790	0.998972	1	1	0.994429	0.998894	1	1	0.999328	1	1	1		-0.356933	-0.431081	-0.431081	-0.389582	-0.336364	-0.380952		0.281059	0.185596		0.929	0.922	0.902	0.875	0.894	0.927
	Gene ontology		GO:0006801	1	1	1	0.999794	1	1	1	1	1	1	1		-0.292264	-0.358236	-0.358236	-0.2	-0.1	-0.183333		0.383146	0.279351		0.619	0.613	0.636	0.623	0.628	0.638
	Gene ontology		GO:0006805	1	0.999889	0.999975	0.999772	0.999943	1	1	1	1	1	1		-0.457801	-0.695117	-0.695117	-0.579108	-0.5	-0.614286		0.156788	0.0175734		0.988	0.99	0.994	0.973	0.967	0.986
	Gene ontology		GO:0006811	1	0.994674	0.9803	0.978303	0.986213	0.954964	0.856888	0.992881	0.674604	0.97762	1		0.0375282	0.226157	0.226157	0.309796	0.309091	0.230952		0.9228	0.503695		0.322	0.237	0.242	0.176	0.154	0.225
	Gene ontology		GO:0006812	1	0.998107	0.982839	0.985589	0.984415	0.998799	1	0.998418	0.688218	0.995546	1		0.0452144	-0.15964	-0.15964	-0.0550482	-0.0545455	-0.161905		0.90425	0.639166		0.305	0.662	0.687	0.568	0.549	0.67
	Gene ontology		GO:0006813	1	1	0.999485	0.995019	0.993239	1	1	0.997361	0.973679	1	1		-0.00380162	-0.065955	-0.065955	0.0346977	0.0318182	-0.0619048		0.989374	0.84722		0.385	0.563	0.575	0.453	0.456	0.56
	Gene ontology		GO:0006814	1	0.991157	0.980315	0.994006	0.994114	1	1	0.990451	0.920118	1	1		-0.0563242	-0.224457	-0.224457	-0.152554	-0.145455	-0.219048		0.859439	0.506993		0.464	0.747	0.726	0.692	0.66	0.739
	Gene ontology		GO:0006816	1	0.999281	0.981467	0.983219	0.9824	0.968036	0.948079	0.999559	0.598124	0.906265	1		0.152577	0.263461	0.263461	0.318907	0.318182	0.269048		0.617619	0.433758		0.192	0.216	0.195	0.161	0.169	0.204
	Gene ontology		GO:0006818	1	0.999471	1	0.996751	0.999091	1	1	0.999341	1	1	1		-0.34807	-0.371807	-0.371807	-0.27376	-0.236364	-0.328571		0.294129	0.260197		0.88	0.876	0.866	0.788	0.79	0.875
	Gene ontology		GO:0006820	1	0.991491	0.997687	0.987573	0.995657	0.997808	0.999739	0.995385	0.963524	1	1		-0.125343	-0.286413	-0.286413	-0.183494	-0.181818	-0.290476		0.70776	0.393176		0.574	0.804	0.791	0.7	0.696	0.816
	Gene ontology		GO:0006821	1	0.997212	0.999855	0.999698	0.997567	0.994785	0.998227	0.996176	0.894847	1	1		0.0554073	0.0140859	0.0140859	0.0366988	0.0363636	0.0142857		0.872861	0.967213		0.253	0.454	0.487	0.458	0.48	0.492
	Gene ontology		GO:0006826	0.998766	1	0.999339	0.99944	0.999827	1	1	1	1	1	1		-0.535503	-0.72206	-0.72206	-0.705459	-0.609091	-0.638095		0.0895356	0.0121005		0.993	0.992	0.993	0.993	0.992	0.994
	Gene ontology		GO:0006833	1	0.996068	1	0.997637	0.998049	1	1	0.996724	0.788228	1	1		0.0588763	-0.0862489	-0.0862489	-0.0495682	-0.0454545	-0.0809524		0.865543	0.800928		0.226	0.646	0.602	0.547	0.54	0.581
	Gene ontology		GO:0006835	1	0.997896	1	0.997457	0.999823	0.993994	0.996283	0.997875	1	1	0.827381		0.621964	0.228571	0.228571	0.283798	0.277273	0.228571		0.0412279	0.499027		0.052	0.233	0.236	0.204	0.174	0.218
	Gene ontology		GO:0006836	1	0.999997	0.999722	0.998637	0.998727	1	1	0.998667	0.985651	0.948875	1		0.601056	0.183333	0.183333	0.274493	0.268182	0.183333		0.0506315	0.589482		0.078	0.282	0.28	0.191	0.194	0.294
	Gene ontology		GO:0006839	0.999926	1	1	0.999452	0.999482	1	1	0.998479	1	1	1		-0.0912854	-0.280202	-0.280202	-0.242172	-0.209091	-0.247619		0.78938	0.403966		0.524	0.784	0.772	0.779	0.784	0.785
	Gene ontology		GO:0006862	1	0.999146	1	0.998073	1	1	1	0.99516	1	1	1		-0.12026	-0.26036	-0.26036	-0.184999	-0.145455	-0.209524		0.724142	0.439389		0.567	0.753	0.774	0.727	0.704	0.778
	Gene ontology		GO:0006865	1	0.999671	0.999835	0.998451	1	0.999412	1	0.993199	1	1	1		-0.0488745	-0.362753	-0.362753	-0.262711	-0.240909	-0.340476		0.885926	0.272892		0.456	0.85	0.869	0.766	0.802	0.858
	Gene ontology		GO:0006869	1	0.99688	0.996103	0.994979	0.992678	1	1	0.997714	0.974493	0.994504	1		0.0466177	0.0166667	0.0166667	0.0977008	0.0954545	0.0166667		0.89246	0.961209		0.342	0.484	0.475	0.374	0.389	0.469
	Gene ontology		GO:0006873	1	0.998539	0.995519	0.996594	0.984526	0.991714	1	0.998094	0.932246	0.936013	1		0.455484	0.183117	0.183117	0.247717	0.245455	0.185714		0.159756	0.58993		0.094	0.305	0.283	0.222	0.225	0.282
	Gene ontology		GO:0006874	1	0.999206	0.996214	0.999599	0.983098	0.983997	1	0.998821	0.891427	0.902978	1		0.458468	0.234765	0.234765	0.266066	0.263636	0.238095		0.155423	0.487139		0.082	0.244	0.217	0.206	0.204	0.236
	Gene ontology		GO:0006875	1	0.998979	0.997326	0.998406	0.984968	0.991148	1	0.997898	0.920353	0.927569	1		0.460384	0.234765	0.234765	0.284416	0.281818	0.238095		0.153928	0.487139		0.094	0.238	0.243	0.191	0.199	0.23
	Gene ontology		GO:0006879	0.999133	0.999545	0.999855	0.999551	0.999684	1	1	1	1	1	1		-0.604776	-0.862489	-0.862489	-0.88727	-0.813636	-0.809524		0.048689	0.000634105		0.996	0.997	0.999	1	0.999	1
	Gene ontology		GO:0006884	1	0.999225	1	0.999361	0.999047	1	1	1	1	1	1		-0.373997	-0.491133	-0.491133	-0.433591	-0.340909	-0.395238		0.257153	0.125006		0.903	0.936	0.936	0.902	0.893	0.922
	Gene ontology		GO:0006885	1	0.998456	0.998885	0.996348	0.999161	1	1	1	1	1	1		-0.499379	-0.72206	-0.72206	-0.600166	-0.518182	-0.638095		0.117697	0.0121005		0.997	0.994	0.992	0.966	0.974	0.992
	Gene ontology		GO:0006886	1	0.998726	0.999826	0.998145	0.999774	0.999373	1	0.997391	0.99289	0.944612	1		0.595227	0.23946	0.23946	0.302765	0.3	0.242857		0.0534132	0.478211		0.097	0.248	0.252	0.172	0.183	0.254
	Gene ontology		GO:0006887	0.984075	0.997883	0.999543	0.996246	0.997669	1	1	1	1	0.928089	1		0.508787	-0.419637	-0.419637	-0.429058	-0.409091	-0.409524		0.112447	0.198846		0.173	0.896	0.911	0.907	0.882	0.902
	Gene ontology		GO:0006888	1	0.999928	0.999916	0.993482	0.999506	1	1	0.983055	0.976655	1	1		0.0119594	-0.121988	-0.121988	-0.0286039	-0.0272727	-0.119048		0.973444	0.720864		0.377	0.657	0.631	0.525	0.529	0.606
	Gene ontology		GO:0006890	0.997877	0.999842	1	0.993474	1	1	1	1	1	1	1		-0.387502	-0.683444	-0.683444	-0.676402	-0.531818	-0.55		0.238777	0.0204216		0.974	0.981	0.975	0.985	0.985	0.989
	Gene ontology		GO:0006891	1	0.999065	0.999774	0.997029	0.999682	1	1	1	1	0.81775	1		0.587823	-0.291724	-0.291724	-0.198273	-0.181818	-0.27381		0.0574572	0.384066		0.166	0.803	0.801	0.762	0.711	0.825
	Gene ontology		GO:0006892	0.996834	0.999991	0.999033	0.999276	0.996274	0.998669	1	0.996361	0.992757	0.79754	1		0.593149	0.219162	0.219162	0.182233	0.181818	0.22381		0.054423	0.517325		0.124	0.255	0.259	0.287	0.3	0.248
	Gene ontology		GO:0006893	1	1	0.999499	0.999183	0.991879	0.984115	0.988809	0.990466	0.965164	0.583586	1		0.601433	0.511788	0.511788	0.550482	0.545455	0.519048		0.0493642	0.107554		0.103	0.046	0.05	0.047	0.038	0.059
	Gene ontology		GO:0006897	0.997818	0.996212	0.99894	0.992169	0.994088	1	1	0.990263	0.880069	0.288683	1		0.600688	0.154945	0.154945	0.183494	0.181818	0.157143		0.0498277	0.64918		0.075	0.299	0.297	0.3	0.286	0.33
	Gene ontology		GO:0006898	1	0.999646	0.999378	0.997228	0.99699	1	1	0.996257	0.945049	0.835271	1		0.601039	0.259524	0.259524	0.321017	0.313636	0.259524		0.0511778	0.440912		0.057	0.201	0.214	0.145	0.162	0.225
	Gene ontology		GO:0006900	0.999329	0.999911	0.999918	0.99545	0.99794	1	1	0.997548	0.978694	1	1		-0.00751432	-0.285714	-0.285714	-0.241926	-0.236364	-0.285714		0.980964	0.394383		0.387	0.812	0.815	0.763	0.763	0.78
	Gene ontology		GO:0006901	1	0.999193	0.999768	0.992389	0.998376	1	1	0.996232	0.965772	1	1		-0.00450991	-0.175662	-0.175662	-0.076277	-0.0727273	-0.171429		0.987158	0.605408		0.395	0.689	0.701	0.554	0.578	0.701
	Gene ontology		GO:0006903	1	0.999193	0.999774	0.992391	0.998436	1	1	0.996244	0.965977	1	1		-0.00480222	-0.175662	-0.175662	-0.076277	-0.0727273	-0.171429		0.986487	0.605408		0.37	0.701	0.689	0.596	0.575	0.669
	Gene ontology		GO:0006904	1	1	0.999553	1	0.999896	1	1	1	1	1	1		-0.303859	-0.358834	-0.358834	-0.310132	-0.209091	-0.247619		0.363652	0.278491		0.843	0.844	0.845	0.781	0.826	0.833
	Gene ontology		GO:0006906	0.999398	1	0.999798	0.999469	0.999501	1	1	1	0.981411	1	1		0.0443316	-0.367826	-0.367826	-0.356891	-0.327273	-0.345238		0.897491	0.265736		0.324	0.886	0.863	0.855	0.876	0.858
	Gene ontology		GO:0006909	0.999957	0.998907	1	0.994533	0.998099	1	1	0.998128	0.906463	0.264416	1		0.599394	0.154762	0.154762	0.190749	0.186364	0.154762		0.0499444	0.649571		0.116	0.313	0.334	0.291	0.27	0.344
	Gene ontology		GO:0006913	1	0.997673	1	0.995568	0.997145	1	1	0.999946	0.990222	0.994961	1		0.143689	0.175662	0.175662	0.238366	0.227273	0.171429		0.673487	0.605408		0.326	0.291	0.316	0.226	0.246	0.306
	Gene ontology		GO:0006914	1	0.998954	1	0.999498	0.996274	1	1	0.99352	1	1	1		-0.0529609	-0.25326	-0.25326	-0.210585	-0.181818	-0.22381		0.876623	0.452407		0.46	0.779	0.788	0.734	0.733	0.757
	Gene ontology		GO:0006915	1	0.999333	0.996486	0.972172	0.995545	0.999931	1	0.992763	0.924784	0.386262	1		0.593872	0.169031	0.169031	0.266066	0.263636	0.171429		0.0546699	0.619301		0.127	0.309	0.312	0.206	0.203	0.306
	Gene ontology		GO:0006919	0.999809	0.99992	0.999693	0.990936	0.99998	1	1	0.999054	1	1	1		-0.31	-0.678251	-0.678251	-0.610216	-0.581818	-0.661905		0.353421	0.0217888		0.883	0.977	0.987	0.972	0.972	0.986
	Gene ontology		GO:0006921	1	0.999657	0.999505	0.9926	0.998687	1	1	0.991579	1	0.442503	1		0.591344	-0.0439155	-0.0439155	0.0476731	0.0454545	-0.0428571		0.0556852	0.897985		0.13	0.538	0.545	0.436	0.434	0.561
	Gene ontology		GO:0006935	0.979174	0.990652	0.997386	0.992255	0.9794	0.950765	0.876615	0.990739	0.57746	0.234022	1		0.594373	0.283798	0.283798	0.209091	0.209091	0.290476		0.0684947	0.397702		0.066	0.186	0.207	0.27	0.259	0.191
	Gene ontology		GO:0006936	1	0.999164	0.999615	0.994755	0.996672	1	1	0.993409	0.86914	0.99122	1		0.092123	0.22619	0.22619	0.293103	0.286364	0.22619		0.783753	0.50363		0.188	0.232	0.217	0.18	0.215	0.238
	Gene ontology		GO:0006937	0.99981	0.998369	0.999953	0.99659	0.998138	0.96007	1	0.992417	0.992932	0.94027	1		0.494286	0.209836	0.209836	0.236903	0.236364	0.214286		0.12381	0.535738		0.075	0.257	0.264	0.242	0.235	0.253
	Gene ontology		GO:0006939	1	1	1	0.99724	0.998156	1	1	1	1	0.78868	1		0.589945	0.0266277	0.0266277	0.121406	0.0954545	0.0214286		0.0562542	0.938056		0.144	0.46	0.48	0.351	0.343	0.468
	Gene ontology		GO:0006940	1	1	1	1	0.999267	0.989207	1	1	1	1	1		-0.056746	-0.0690066	-0.0690066	-0.06742	-0.0454545	-0.047619		0.868334	0.840228		0.481	0.564	0.582	0.593	0.578	0.561
	Gene ontology		GO:0006941	1	0.997075	0.996146	0.995053	0.997074	1	1	0.986823	0.972825	1	1		-0.0425296	-0.146385	-0.146385	-0.0476731	-0.0454545	-0.142857		0.898111	0.66757		0.44	0.649	0.662	0.546	0.577	0.657
	Gene ontology		GO:0006942	0.999303	0.998055	0.999887	0.992911	0.997611	0.993842	0.999095	0.98696	0.986136	0.896323	0.925377		0.915147	0.800216	0.800216	0.836364	0.836364	0.819048		6.85445e-05	0.00309635		0.001	0.002	0.001	0.001	0	0.002
	Gene ontology		GO:0006954	0.999022	0.997879	1	0.998783	0.999059	1	1	1	1	0.998533	1		-0.174641	-0.393193	-0.393193	-0.406459	-0.372727	-0.369048		0.607553	0.231575		0.703	0.879	0.886	0.892	0.901	0.901
	Gene ontology		GO:0006956	0.996462	0.999771	0.999603	1	0.999728	1	1	1	1	1	1		-0.353795	-0.695117	-0.695117	-0.779163	-0.672727	-0.614286		0.285647	0.0175734		0.99	0.995	0.994	0.996	0.998	0.996
	Gene ontology		GO:0006959	0.99719	0.999587	1	1	0.999764	0.999037	1	0.991647	1	1	1		-0.0759155	-0.273967	-0.273967	-0.386632	-0.354545	-0.257143		0.823646	0.414942		0.495	0.798	0.776	0.868	0.886	0.82
	Gene ontology		GO:0006968	1	0.999868	1	0.999033	1	1	1	1	1	1	1		-0.333463	-0.53135	-0.53135	-0.431488	-0.290909	-0.366667		0.316253	0.0925609		0.885	0.888	0.883	0.891	0.898	0.894
	Gene ontology		GO:0006970	1	1	1	1	0.998992	1	1	0.994955	1	1	1		0.0328723	0.0966092	0.0966092	0.094388	0.0636364	0.0666667		0.923617	0.777506		0.367	0.373	0.35	0.375	0.352	0.331
	Gene ontology		GO:0006974	0.995826	0.999738	0.997482	0.996508	0.995372	0.999548	1	0.983142	0.903888	0.362647	1		0.601793	0.181858	0.181858	0.173121	0.172727	0.185714		0.0489839	0.592532		0.076	0.298	0.327	0.297	0.295	0.308
	Gene ontology		GO:0006977	1	1	0.997311	0.99909	0.997681	1	1	0.997601	0.98048	1	1		0.0119574	-0.0608816	-0.0608816	0.0247841	0.0227273	-0.0571429		0.973303	0.858866		0.372	0.581	0.552	0.448	0.488	0.598
	Gene ontology		GO:0006979	1	0.999763	0.999734	0.998867	0.999341	1	1	0.999375	0.999768	0.997341	1		0.420071	-0.0785714	-0.0785714	0.0325669	0.0318182	-0.0785714		0.198555	0.818381		0.137	0.595	0.581	0.445	0.482	0.592
	Gene ontology		GO:0006984	1	0.999626	0.999943	0.998296	0.99962	1	1	1	1	1	1		-0.380162	-0.668175	-0.668175	-0.54752	-0.472727	-0.590476		0.248719	0.024625		0.968	0.988	0.982	0.954	0.959	0.987
	Gene ontology		GO:0006986	1	1	1	0.998968	1	1	1	0.99974	1	1	1		-0.279464	-0.151814	-0.151814	-0.026968	-0.0181818	-0.104762		0.405273	0.655885		0.748	0.64	0.634	0.515	0.522	0.644
	Gene ontology		GO:0006997	1	0.999563	0.999847	0.99878	0.99572	0.998848	1	0.997623	0.857604	1	1		0.0618654	-0.0880952	-0.0880952	-0.0139573	-0.0136364	-0.0880952		0.857389	0.796742		0.246	0.587	0.602	0.55	0.505	0.587
	Gene ontology		GO:0006998	1	0.998968	1	0.997825	0.997453	1	1	0.993798	0.933059	1	1		0.0552911	0.0202939	0.0202939	0.0693954	0.0636364	0.0190476		0.872636	0.952774		0.256	0.483	0.463	0.409	0.437	0.49
	Gene ontology		GO:0007005	1	0.999886	1	0.999065	0.998999	1	1	0.997534	1	1	1		-0.0976271	-0.25326	-0.25326	-0.189526	-0.163636	-0.22381		0.77499	0.452407		0.58	0.754	0.774	0.736	0.696	0.745
	Gene ontology		GO:0007006	0.999298	1	1	1	0.998513	1	1	1	1	1	1		-0.181367	-0.324331	-0.324331	-0.418004	-0.281818	-0.22381		0.593466	0.33052		0.667	0.822	0.813	0.885	0.892	0.848
	Gene ontology		GO:0007009	0.997382	0.99972	0.999891	0.999832	0.998273	0.999865	1	0.99529	0.93536	0.681462	1		0.605187	0.158543	0.158543	0.100228	0.1	0.161905		0.0483646	0.641501		0.065	0.306	0.317	0.378	0.372	0.308
	Gene ontology		GO:0007010	0.966807	0.993162	0.993471	0.994235	0.989548	0.999572	1	0.981688	0.810296	0.0404112	1		0.596503	0.0746085	0.0746085	0	0	0.0761905		0.0530355	0.827419		0.118	0.426	0.413	0.5	0.532	0.406
	Gene ontology		GO:0007015	0.986774	0.999089	0.999026	0.999195	0.998545	1	1	0.992742	0.935432	0.421413	1		0.59727	0.103297	0.103297	0.0366988	0.0363636	0.104762		0.0519508	0.762474		0.108	0.364	0.367	0.465	0.467	0.36
	Gene ontology		GO:0007017	0.995425	0.998794	0.9883	0.996293	0.993148	0.99724	1	0.996221	0.986957	0.388419	1		0.58956	0.0279782	0.0279782	0.0273349	0.0272727	0.0285714		0.0572012	0.93492		0.151	0.469	0.462	0.494	0.473	0.478
	Gene ontology		GO:0007018	0.998593	0.99834	0.98499	0.999332	0.998313	0.989216	1	0.998802	1	0.701077	1		0.58012	-0.286413	-0.286413	-0.29359	-0.290909	-0.290476		0.0627086	0.393176		0.181	0.815	0.825	0.821	0.813	0.792
	Gene ontology		GO:0007029	0.999229	1	0.999898	0.994841	0.999683	1	1	0.992837	1	1	1		-0.177305	-0.443928	-0.443928	-0.401502	-0.368182	-0.416667		0.601485	0.171376		0.625	0.914	0.924	0.885	0.895	0.911
	Gene ontology		GO:0007030	0.993144	0.99821	0.999861	0.99814	0.99803	0.996281	0.998495	0.996295	0.987302	0.887629	1		0.585542	0.186097	0.186097	0.118182	0.118182	0.190476		0.058752	0.583784		0.126	0.29	0.312	0.365	0.387	0.293
	Gene ontology		GO:0007031	1	0.999895	1	0.999722	0.999923	1	1	1	1	1	1		-0.404037	-0.550305	-0.550305	-0.456716	-0.359091	-0.442857		0.217789	0.0794126		0.968	0.965	0.959	0.928	0.923	0.976
	Gene ontology		GO:0007032	1	1	1	1	0.999454	1	1	1	1	1	1		-0.054785	-0.102353	-0.102353	-0.1	-0.05	-0.052381		0.872895	0.76459		0.532	0.552	0.549	0.508	0.59	0.547
	Gene ontology		GO:0007033	0.998974	0.999802	0.999533	0.999062	0.998741	1	1	1	1	1	1		-0.515153	-0.786387	-0.786387	-0.77822	-0.713636	-0.738095		0.10482	0.00409586		0.975	0.996	0.995	1	0.998	0.999
	Gene ontology		GO:0007034	0.982195	0.997233	0.999855	0.994717	0.99608	1	1	1	1	1	1		-0.439264	-0.837121	-0.837121	-0.837702	-0.768182	-0.785714		0.175556	0.00130714		0.989	0.997	0.999	0.999	1	1
	Gene ontology		GO:0007040	0.998799	1	1	1	0.99807	1	1	1	1	1	1		-0.210516	-0.324331	-0.324331	-0.418004	-0.281818	-0.22381		0.534308	0.33052		0.699	0.821	0.819	0.863	0.884	0.836
	Gene ontology		GO:0007041	0.993249	0.997623	0.999748	0.998008	0.999327	1	1	1	1	1	1		-0.490975	-0.862489	-0.862489	-0.88727	-0.813636	-0.809524		0.124819	0.000634105		0.997	1	0.999	1	1	0.998
	Gene ontology		GO:0007043	0.999135	0.998587	0.999822	0.998334	0.99977	1	1	1	0.971092	0.871092	1		0.59935	-0.128571	-0.128571	-0.111658	-0.109091	-0.128571		0.0515668	0.706361		0.085	0.632	0.633	0.671	0.634	0.623
	Gene ontology		GO:0007044	1	1	0.999849	1	0.997661	1	1	0.993426	0.971989	0.808988	1		0.607455	0.443928	0.443928	0.45107	0.413636	0.416667		0.0470476	0.171376		0.067	0.09	0.085	0.081	0.093	0.094
	Gene ontology		GO:0007049	0.978294	0.998553	0.998359	0.98944	0.985439	1	1	0.97876	0.749102	0.680746	0.762265		0.841674	0.545575	0.545575	0.496584	0.495455	0.557143		0.00116579	0.0825698		0.005	0.047	0.049	0.073	0.056	0.048
	Gene ontology		GO:0007050	1	0.999223	0.999946	0.996096	0.998019	1	1	0.991686	0.993887	1	1		-0.0742543	-0.131747	-0.131747	-0.0476731	-0.0454545	-0.128571		0.827524	0.699398		0.559	0.644	0.639	0.533	0.547	0.651
	Gene ontology		GO:0007051	0.996705	0.999082	0.992144	0.99886	0.997253	1	1	0.999181	0.988309	0.888799	1		0.576168	-0.103297	-0.103297	-0.110096	-0.109091	-0.104762		0.0642454	0.762474		0.165	0.625	0.607	0.622	0.654	0.643
	Gene ontology		GO:0007052	0.999265	0.999958	0.990896	0.999433	0.998583	1	1	1	0.978206	0.839649	1		0.589564	-0.0809524	-0.0809524	-0.0744387	-0.0727273	-0.0809524		0.056685	0.81296		0.113	0.588	0.583	0.586	0.62	0.622
	Gene ontology		GO:0007059	0.999666	0.995194	0.997479	0.993472	0.99915	1	1	0.980211	0.968378	0.891299	1		0.589908	0.107992	0.107992	0.15597	0.154545	0.109524		0.0569779	0.751963		0.066	0.364	0.371	0.312	0.311	0.363
	Gene ontology		GO:0007062	0.998511	0.99957	1	0.998462	0.997597	1	1	0.997113	0.972789	1	0.762265		0.634663	0.340476	0.340476	0.334974	0.327273	0.340476		0.0357079	0.305569		0.023	0.146	0.153	0.158	0.135	0.146
	Gene ontology		GO:0007067	0.99757	0.994866	0.998023	0.997155	0.997381	1	1	0.99751	0.798707	0.873656	1		0.368151	-0.0093906	-0.0093906	0.0091747	0.00909091	-0.00952381		0.252978	0.978139		0.213	0.479	0.515	0.471	0.492	0.511
	Gene ontology		GO:0007077	1	0.998755	1	0.9967	0.997441	1	1	0.997634	0.905597	1	1		0.0528702	-0.0913223	-0.0913223	-0.00991363	-0.00909091	-0.0857143		0.878831	0.789438		0.294	0.603	0.623	0.511	0.539	0.625
	Gene ontology		GO:0007080	1	0.997765	0.995598	0.996639	0.998169	1	1	0.984671	1	1	1		-0.15466	-0.469295	-0.469295	-0.366804	-0.336364	-0.440476		0.647331	0.14532		0.618	0.936	0.93	0.869	0.854	0.923
	Gene ontology		GO:0007088	0.999911	1	1	0.996829	0.998891	0.998891	1	0.995938	0.984132	1	1		0.0103769	0.0243975	0.0243975	0.0667424	0.0636364	0.0238095		0.976733	0.943237		0.351	0.474	0.425	0.407	0.407	0.461
	Gene ontology		GO:0007093	1	1	0.998689	0.99993	0.998277	0.99988	1	0.994358	0.958172	0.985514	1		0.261244	0.366667	0.366667	0.414065	0.404545	0.366667		0.43329	0.267362		0.179	0.118	0.125	0.1	0.092	0.143
	Gene ontology		GO:0007094	1	1	1	1	1	0.989481	1	0.993771	1	1	1		-0.024262	0.138013	0.138013	0.13484	0.0909091	0.0952381		0.943698	0.685716		0.461	0.331	0.33	0.324	0.338	0.326
	Gene ontology		GO:0007098	1	1	1	0.991704	0.992413	1	1	0.990642	0.969844	0.827801	1		0.600322	0.418561	0.418561	0.475854	0.436364	0.392857		0.0509306	0.20012		0.078	0.088	0.083	0.065	0.064	0.091
	Gene ontology		GO:0007126	1	1	1	0.999522	0.998476	1	1	1	1	0.906251	1		0.591544	0.056214	0.056214	0.132968	0.104545	0.0452381		0.0552786	0.869603		0.151	0.434	0.402	0.362	0.332	0.434
	Gene ontology		GO:0007127	1	1	1	1	0.997364	1	1	1	1	0.848196	1		0.592676	0.262225	0.262225	0.256196	0.172727	0.180952		0.0546693	0.435998		0.137	0.216	0.214	0.223	0.197	0.205
	Gene ontology		GO:0007131	1	1	1	1	0.996863	1	1	1	1	1	1		-0.054785	-0.102353	-0.102353	-0.1	-0.05	-0.052381		0.872895	0.76459		0.542	0.548	0.552	0.532	0.538	0.547
	Gene ontology		GO:0007155	0.998492	0.997451	0.994834	0.983848	0.992761	1	1	0.99248	0.839378	0.43632	1		0.60029	0.103297	0.103297	0.174319	0.172727	0.104762		0.0528616	0.762474		0.094	0.356	0.362	0.299	0.301	0.373
	Gene ontology		GO:0007156	1	0.99977	0.997954	0.975384	0.995242	1	1	0.997601	1	1	1		-0.330608	-0.50481	-0.50481	-0.376718	-0.345455	-0.47381		0.32014	0.113262		0.886	0.942	0.941	0.859	0.867	0.943
	Gene ontology		GO:0007157	1	0.998401	1	0.999941	0.998958	1	1	0.995271	0.970603	0.777873	1		0.604035	0.322047	0.322047	0.333712	0.318182	0.314286		0.0486915	0.334134		0.066	0.158	0.163	0.15	0.139	0.162
	Gene ontology		GO:0007159	0.995216	0.998966	0.999996	0.997347	0.999183	0.999916	1	0.999331	1	1	1		-0.49683	-0.8	-0.8	-0.814174	-0.795455	-0.8		0.119861	0.00311043		0.983	0.996	0.997	0.997	1	0.998
	Gene ontology		GO:0007160	1	0.998144	0.991682	0.993278	0.997329	1	1	0.996817	1	0.906457	1		0.552282	-0.175662	-0.175662	-0.0667424	-0.0636364	-0.171429		0.0794487	0.605408		0.179	0.705	0.71	0.58	0.562	0.711
	Gene ontology		GO:0007162	0.999984	1	0.994579	0.995364	0.997543	1	1	0.997892	0.978487	0.975565	1		0.44006	0.0785714	0.0785714	0.148877	0.145455	0.0785714		0.17678	0.818381		0.101	0.425	0.416	0.333	0.303	0.397
	Gene ontology		GO:0007163	0.986407	0.998756	0.999329	0.99384	0.994071	1	1	0.994733	0.870811	0.317124	1		0.599804	0	0	-0.0183494	-0.0181818	-8.66773e-17		0.0511421	1		0.08	0.511	0.49	0.525	0.508	0.493
	Gene ontology		GO:0007167	0.998093	0.998795	0.993054	0.990044	0.988638	1	1	0.990806	0.803628	0.284835	0.925377		0.645516	0.540912	0.540912	0.578589	0.577273	0.552381		0.0237412	0.0857621		0.033	0.037	0.041	0.028	0.031	0.049
	Gene ontology		GO:0007169	0.997288	0.999097	0.992847	0.990772	0.9871	1	1	0.988794	0.742638	0.329654	0.77467		0.748623	0.592205	0.592205	0.615036	0.613636	0.604762		0.00360354	0.0549074		0.008	0.03	0.037	0.032	0.025	0.036
	Gene ontology		GO:0007173	1	0.995314	0.987338	0.997077	0.994511	1	1	0.993739	0.738006	0.909995	1		0.229531	0.17381	0.17381	0.218664	0.213636	0.17381		0.46823	0.609278		0.205	0.279	0.314	0.262	0.266	0.298
	Gene ontology		GO:0007178	1	0.99977	0.996977	0.998729	0.996163	1	1	0.999906	0.999896	0.753132	1		0.589014	-0.15	-0.15	-0.0604815	-0.0590909	-0.15		0.0568534	0.659782		0.16	0.691	0.672	0.572	0.588	0.664
	Gene ontology		GO:0007179	1	0.999633	0.995124	0.998664	0.994076	1	1	0.999465	1	0.954215	1		0.554296	-0.156144	-0.156144	-0.0667424	-0.0636364	-0.152381		0.0774422	0.646617		0.153	0.685	0.668	0.585	0.588	0.682
	Gene ontology		GO:0007186	0.998567	0.999056	1	0.998202	0.997344	1	1	1	0.952465	0.983361	1		0.240383	0.039036	0.039036	0.0381385	0.0363636	0.0380952		0.472021	0.909277		0.22	0.428	0.455	0.503	0.42	0.433
	Gene ontology		GO:0007187	1	0.997362	0.999522	0.999191	0.99902	0.999963	1	1	0.947908	0.712106	1		0.602582	0.00238095	0.00238095	0.0511766	0.05	0.00238095		0.0496883	0.994457		0.076	0.511	0.506	0.456	0.437	0.479
	Gene ontology		GO:0007188	0.999892	0.996973	0.999666	0.99838	0.998084	0.999642	1	0.999738	0.922903	0.644805	1		0.603306	-0.00932606	-0.00932606	0.0273349	0.0272727	-0.00952381		0.0495645	0.978289		0.081	0.523	0.529	0.457	0.459	0.493
	Gene ontology		GO:0007189	0.998398	0.998505	0.999211	0.998532	0.998159	0.996938	1	0.99818	0.927353	0.884841	1		0.559319	0.242478	0.242478	0.200456	0.2	0.247619		0.0754259	0.472514		0.046	0.208	0.222	0.248	0.244	0.22
	Gene ontology		GO:0007190	1	0.997747	0.999428	0.997503	0.994905	1	1	1	0.873806	0.798346	1		0.563999	0.048795	0.048795	0.114416	0.109091	0.047619		0.0738663	0.88671		0.052	0.441	0.447	0.328	0.39	0.441
	Gene ontology		GO:0007193	1	0.997505	1	0.998812	0.998268	1	1	0.997261	0.973504	0.842321	1		0.602155	0.322047	0.322047	0.333712	0.318182	0.314286		0.0499125	0.334134		0.081	0.148	0.153	0.145	0.129	0.161
	Gene ontology		GO:0007194	1	0.999587	1	0.993199	0.999128	1	1	1	0.943248	1	1		0.0293844	-0.204763	-0.204763	-0.126351	-0.109091	-0.180952		0.933927	0.545866		0.296	0.711	0.729	0.625	0.648	0.73
	Gene ontology		GO:0007200	1	0.999969	0.998972	0.997353	0.998751	0.99229	1	1	1	1	1		-0.200943	-0.570765	-0.570765	-0.456027	-0.418182	-0.535714		0.552777	0.0666864		0.712	0.971	0.968	0.906	0.895	0.955
	Gene ontology		GO:0007202	1	0.995772	0.994708	0.996871	0.997757	1	1	0.997417	0.653159	0.861001	1		0.260272	0.0214286	0.0214286	0.088396	0.0863636	0.0214286		0.39784	0.950137		0.2	0.479	0.472	0.408	0.391	0.467
	Gene ontology		GO:0007204	1	0.998801	0.997617	0.99783	0.990163	0.959339	1	1	0.909824	0.767597	1		0.593235	0.135714	0.135714	0.190749	0.186364	0.135714		0.0565044	0.690725		0.059	0.348	0.33	0.297	0.288	0.36
	Gene ontology		GO:0007215	1	0.998311	0.999916	0.993575	0.997984	0.847323	0.673397	0.997137	1	1	0.77467		0.282783	0.154945	0.154945	0.229367	0.227273	0.157143		0.377001	0.64918		0.235	0.327	0.308	0.245	0.253	0.319
	Gene ontology		GO:0007218	0.997391	1	1	0.99943	0.999593	1	1	1	0.984831	1	1		0.00392458	-0.231706	-0.231706	-0.242172	-0.209091	-0.204762		0.991822	0.492995		0.37	0.764	0.765	0.778	0.81	0.741
	Gene ontology		GO:0007219	1	0.997197	0.998399	0.985795	0.99464	1	1	0.958925	0.989482	1	1		-0.0773936	-0.19518	-0.19518	-0.0953463	-0.0909091	-0.190476		0.81698	0.565207		0.464	0.714	0.725	0.599	0.624	0.735
	Gene ontology		GO:0007220	1	0.999277	0.998154	0.987029	0.996074	1	1	0.976714	1	1	1		-0.149024	-0.418561	-0.418561	-0.307323	-0.281818	-0.392857		0.659593	0.20012		0.602	0.904	0.907	0.826	0.818	0.895
	Gene ontology		GO:0007224	0.997057	1	1	0.994231	0.998431	1	1	1	0.917875	1	1		0.0357471	-0.231706	-0.231706	-0.210585	-0.181818	-0.204762		0.919829	0.492995		0.321	0.753	0.746	0.734	0.759	0.754
	Gene ontology		GO:0007229	0.999522	0.998091	0.996126	0.993101	0.995007	1	1	0.992244	1	1	1		-0.378375	-0.551384	-0.551384	-0.476731	-0.454545	-0.538095		0.250655	0.0787046		0.892	0.954	0.958	0.928	0.938	0.954
	Gene ontology		GO:0007249	1	0.999974	0.997779	1	0.999048	1	1	0.997889	1	0.837981	1		0.590888	0.0152204	0.0152204	0.0297409	0.0272727	0.0142857		0.0556743	0.964573		0.137	0.467	0.481	0.479	0.443	0.486
	Gene ontology		GO:0007254	1	0.998721	0.99883	0.980982	0.988058	1	1	0.997182	1	0.465532	1		0.586286	-0.126867	-0.126867	-0.0286039	-0.0272727	-0.12381		0.0595198	0.710107		0.182	0.618	0.657	0.522	0.541	0.632
	Gene ontology		GO:0007257	1	0.999717	0.999968	0.981017	0.989882	1	1	0.995142	1	0.779868	1		0.57443	-0.126867	-0.126867	-0.0286039	-0.0272727	-0.12381		0.0659744	0.710107		0.151	0.634	0.671	0.518	0.539	0.622
	Gene ontology		GO:0007259	0.999014	0.999617	0.999989	0.993899	0.998489	1	1	1	1	0.828812	1		0.583063	-0.39524	-0.39524	-0.362316	-0.345455	-0.385714		0.0602523	0.228937		0.16	0.89	0.873	0.843	0.879	0.886
	Gene ontology		GO:0007264	0.990339	0.999549	0.998793	0.989258	0.994464	1	1	0.987066	0.728355	0.0853393	1		0.602568	0.131468	0.131468	0.146795	0.145455	0.133333		0.0508557	0.700007		0.074	0.332	0.329	0.337	0.326	0.34
	Gene ontology		GO:0007265	1	0.999491	1	0.996522	0.999057	1	1	0.997436	0.970941	0.265178	1		0.594835	0.268373	0.268373	0.333712	0.318182	0.261905		0.0528244	0.424912		0.115	0.207	0.212	0.15	0.154	0.203
	Gene ontology		GO:0007266	1	0.999454	1	0.997246	0.997871	1	1	0.997826	0.978617	0.576614	1		0.596217	0.268373	0.268373	0.333712	0.318182	0.261905		0.0524512	0.424912		0.118	0.17	0.206	0.164	0.171	0.167
	Gene ontology		GO:0007267	1	0.999174	0.999655	0.998951	0.994775	0.98957	0.998811	0.996792	0.955161	0.553483	0.914529		0.699959	0.893265	0.893265	0.909091	0.909091	0.914286		0.0113815	0.000212359		0.007	0	0	0.001	0	0
	Gene ontology		GO:0007268	1	0.998427	0.999585	0.997685	0.993858	0.986905	0.988467	0.99778	0.919532	0.46305	1		0.602395	0.389363	0.389363	0.437359	0.436364	0.397619		0.0489463	0.23656		0.076	0.108	0.106	0.08	0.074	0.112
	Gene ontology		GO:0007269	0.999982	0.999997	0.999664	0.998293	0.998664	1	1	0.998205	0.983381	0.936228	1		0.601808	0.154945	0.154945	0.201843	0.2	0.157143		0.050261	0.64918		0.076	0.29	0.31	0.267	0.288	0.307
	Gene ontology		GO:0007270	1	0.999241	0.999328	0.993506	0.994693	0.847228	0.671452	1	0.939931	1	1		-0.0685335	-0.159524	-0.159524	-0.0837436	-0.0818182	-0.159524		0.838817	0.639413		0.478	0.686	0.687	0.613	0.587	0.686
	Gene ontology		GO:0007272	0.998313	0.997511	0.999975	0.998584	0.993859	0.990905	1	0.988119	0.890083	1	0.77467		0.623726	0.377706	0.377706	0.341687	0.340909	0.385714		0.0420979	0.252111		0.029	0.131	0.12	0.149	0.142	0.123
	Gene ontology		GO:0007276	1	0.999724	0.999769	0.99701	0.998181	1	1	1	0.999877	0.802766	1		0.589001	-0.204939	-0.204939	-0.104881	-0.1	-0.2		0.0567916	0.545513		0.174	0.73	0.744	0.641	0.632	0.721
	Gene ontology		GO:0007281	1	0.998176	0.998962	0.999972	0.999985	1	1	1	0.978671	0.691878	1		0.597228	-0.0243975	-0.0243975	0.0286039	0.0272727	-0.0238095		0.0520736	0.943237		0.112	0.535	0.516	0.463	0.463	0.517
	Gene ontology		GO:0007283	1	0.999721	0.999769	0.998362	0.998641	1	1	0.999879	0.998757	0.905283	1		0.589259	-0.05	-0.05	0.0511766	0.05	-0.05		0.0565277	0.883928		0.167	0.555	0.55	0.437	0.425	0.566
	Gene ontology		GO:0007286	1	0.998993	0.998357	1	0.999969	1	1	1	0.966821	0.851381	1		0.602298	0.111616	0.111616	0.114007	0.104545	0.104762		0.0500541	0.743876		0.075	0.381	0.373	0.362	0.367	0.379
	Gene ontology		GO:0007292	1	0.999474	0.999875	0.994621	0.999462	1	1	1	1	0.823366	1		0.585203	-0.266357	-0.266357	-0.168532	-0.154545	-0.25		0.0589906	0.428532		0.162	0.804	0.794	0.715	0.691	0.797
	Gene ontology		GO:0007338	0.993703	1	0.999967	0.999228	0.999058	1	1	0.998139	1	1	1		-0.326461	-0.474369	-0.474369	-0.490725	-0.45	-0.445238		0.327067	0.140427		0.876	0.924	0.935	0.934	0.921	0.927
	Gene ontology		GO:0007346	0.99612	0.999701	0.999626	0.987609	0.994912	0.997274	1	0.991174	0.937633	0.760645	1		0.595775	0.139891	0.139891	0.182233	0.181818	0.142857		0.0540349	0.681632		0.072	0.333	0.341	0.288	0.278	0.336
	Gene ontology		GO:0007368	0.998892	0.999997	1	0.990085	0.985722	1	1	0.977222	0.877298	0.645316	1		0.60426	0.259524	0.259524	0.255883	0.25	0.259524		0.0503657	0.440912		0.052	0.215	0.198	0.232	0.225	0.214
	Gene ontology		GO:0007369	0.999531	0.999725	0.99368	0.998918	0.993004	1	1	0.994282	0.984063	0.882098	0.956844		0.804674	0.559564	0.559564	0.578589	0.577273	0.571429		0.00243441	0.0734691		0.002	0.037	0.036	0.029	0.03	0.04
	Gene ontology		GO:0007389	0.997241	0.999803	0.998572	0.988869	0.995525	1	1	0.964825	0.976785	0.72177	1		0.597795	0.145554	0.145554	0.174319	0.172727	0.147619		0.0521455	0.669363		0.107	0.332	0.332	0.322	0.31	0.335
	Gene ontology		GO:0007409	0.991811	0.989855	0.996207	0.987268	0.973096	0.892763	0.602095	0.9683	0.336667	0.0387128	0.924303		0.615911	0.837436	0.837436	0.836364	0.836364	0.857143		0.0626436	0.00129644		0.034	0.001	0.001	0.003	0.003	0.002
	Gene ontology		GO:0007411	0.995412	0.989969	0.995776	0.987816	0.977287	0.920442	0.732801	0.979628	0.479033	0.121872	0.848615		0.65204	0.856045	0.856045	0.854545	0.854545	0.87619		0.0249913	0.000771658		0.019	0	0.001	0	0	0
	Gene ontology		GO:0007416	1	0.994242	0.990686	0.999225	0.997064	1	1	0.979668	0.884953	0.29866	1		0.601231	0.211905	0.211905	0.246578	0.240909	0.211905		0.04935	0.531631		0.098	0.277	0.253	0.212	0.248	0.263
	Gene ontology		GO:0007417	0.981831	0.999286	0.998133	0.983825	0.993703	0.96083	0.998493	0.976923	0.937401	0.851559	0.600908		0.81164	0.758345	0.758345	0.736364	0.736364	0.77619		0.00131588	0.0068291		0	0.006	0.006	0.005	0.005	0.008
	Gene ontology		GO:0007420	0.981569	0.997824	0.998823	0.986007	0.994556	1	1	0.966975	0.937948	0.783385	0.762265		0.932805	0.601531	0.601531	0.569478	0.568182	0.614286		2.69571e-05	0.0502595		0.002	0.024	0.025	0.03	0.035	0.026
	Gene ontology		GO:0007422	1	0.99958	0.999975	1	0.997682	1	1	0.985281	1	1	1		0.0266168	-0.25326	-0.25326	-0.252702	-0.218182	-0.22381		0.938358	0.452407		0.353	0.788	0.781	0.788	0.756	0.762
	Gene ontology		GO:0007423	0.988045	0.999882	1	0.995119	0.99963	1	1	0.972634	0.998898	0.884597	1		0.568387	0.0785714	0.0785714	0.0511766	0.05	0.0785714		0.0694623	0.818381		0.113	0.379	0.412	0.426	0.444	0.399
	Gene ontology		GO:0007492	0.998676	1	0.99412	1	0.99281	1	1	1	0.968446	1	1		-0.0120597	-0.177821	-0.177821	-0.210585	-0.181818	-0.157143		0.969486	0.600911		0.403	0.688	0.695	0.744	0.741	0.689
	Gene ontology		GO:0007498	1	0.999757	1	0.998423	0.99911	0.997731	1	0.997636	1	0.837659	0.840575		0.909885	0.538095	0.538095	0.5769	0.563636	0.538095		0.000100802	0.0877293		0.005	0.048	0.064	0.03	0.031	0.053
	Gene ontology		GO:0007507	0.998436	0.998598	1	0.982012	0.990012	1	1	0.970375	0.791217	0.777722	0.762265		0.863014	0.666733	0.666733	0.669753	0.663636	0.67619		0.000662667	0.0250512		0.002	0.018	0.01	0.015	0.014	0.013
	Gene ontology		GO:0007517	0.999338	0.999746	0.999878	0.981593	0.993767	1	1	0.996571	0.823168	1	1		0.0361248	-0.314286	-0.314286	-0.26984	-0.263636	-0.314286		0.922471	0.346571		0.304	0.832	0.839	0.812	0.779	0.821
	Gene ontology		GO:0007519	1	1	1	0.996988	0.999328	1	1	1	0.956534	1	1		0.045803	-0.0502967	-0.0502967	0.0462497	0.0363636	-0.0404762		0.894617	0.883244		0.297	0.537	0.574	0.425	0.436	0.559
	Gene ontology		GO:0007548	1	1	0.999616	0.995289	0.998986	1	1	0.996273	1	1	1		-0.246853	-0.339476	-0.339476	-0.200055	-0.172727	-0.3		0.4643	0.307084		0.728	0.857	0.832	0.73	0.717	0.839
	Gene ontology		GO:0007565	1	0.999849	1	0.999755	0.998413	1	1	0.997595	0.972975	0.85934	1		0.607046	0.346445	0.346445	0.381385	0.363636	0.338095		0.0475158	0.296614		0.071	0.147	0.132	0.12	0.104	0.12
	Gene ontology		GO:0007568	0.998544	0.999669	0.999965	1	0.998376	1	1	0.989564	1	1	1		-0.0156979	-0.393193	-0.393193	-0.470898	-0.431818	-0.369048		0.962819	0.231575		0.445	0.895	0.864	0.915	0.921	0.898
	Gene ontology		GO:0007569	0.998488	0.999581	1	1	0.997801	1	1	0.984541	1	1	1		-0.000197677	-0.25326	-0.25326	-0.347465	-0.3	-0.22381		0.998804	0.452407		0.398	0.759	0.775	0.839	0.872	0.775
	Gene ontology		GO:0007584	1	1	1	0.999638	0.997766	1	1	1	1	1	1		-0.10245	-0.324331	-0.324331	-0.215744	-0.145455	-0.22381		0.764276	0.33052		0.618	0.826	0.82	0.74	0.742	0.831
	Gene ontology		GO:0007586	0.996963	0.999553	0.99967	0.990974	0.998594	1	1	1	0.921021	1	1		0.0197084	-0.497709	-0.497709	-0.476731	-0.454545	-0.485714		0.958308	0.119266		0.359	0.937	0.938	0.92	0.934	0.948
	Gene ontology		GO:0007588	1	1	1	0.997502	0.999148	1	1	1	1	0.842979	1		0.589219	0.0266277	0.0266277	0.121406	0.0954545	0.0214286		0.0566156	0.938056		0.151	0.464	0.45	0.352	0.357	0.464
	Gene ontology		GO:0007589	1	1	1	0.997995	1	1	1	1	1	1	1		-0.292264	-0.358236	-0.358236	-0.2	-0.1	-0.183333		0.383146	0.279351		0.633	0.639	0.617	0.626	0.646	0.643
	Gene ontology		GO:0007596	0.998312	0.995685	0.981695	0.997128	0.995837	1	1	0.998126	0.939225	0.827153	1		0.570177	-0.0516483	-0.0516483	-0.0183494	-0.0181818	-0.052381		0.0696358	0.880125		0.099	0.56	0.538	0.501	0.532	0.585
	Gene ontology		GO:0007599	0.998314	0.99569	0.981706	0.997129	0.995851	1	1	0.998149	0.939509	0.82857	1		0.569797	-0.0516483	-0.0516483	-0.0183494	-0.0181818	-0.052381		0.0698663	0.880125		0.099	0.563	0.551	0.54	0.508	0.584
	Gene ontology		GO:0007600	0.997763	1	0.999898	0.999404	0.999083	1	1	1	0.97975	1	1		0.0220392	-0.342459	-0.342459	-0.346977	-0.318182	-0.321429		0.949693	0.302578		0.356	0.868	0.857	0.854	0.871	0.851
	Gene ontology		GO:0007601	1	0.999666	1	0.999304	0.998046	1	1	1	0.987417	1	1		0.0343227	-0.177821	-0.177821	-0.115822	-0.1	-0.157143		0.920644	0.600911		0.316	0.701	0.699	0.609	0.626	0.696
	Gene ontology		GO:0007602	1	0.998657	0.999343	0.99147	0.998722	1	1	0.998671	0.856473	1	1		0.0465122	-0.253734	-0.253734	-0.162089	-0.154545	-0.247619		0.895461	0.451532		0.292	0.777	0.769	0.696	0.702	0.776
	Gene ontology		GO:0007603	1	0.998441	0.999263	0.990686	0.998579	1	1	0.998318	0.843872	1	1		0.0464406	-0.20006	-0.20006	-0.104881	-0.1	-0.195238		0.895984	0.555325		0.296	0.708	0.739	0.61	0.616	0.749
	Gene ontology		GO:0007605	0.9786	0.997369	0.997943	0.99828	0.997134	1	1	1	0.951582	1	1		-0.0994161	-0.473312	-0.473312	-0.524404	-0.5	-0.461905		0.765466	0.141438		0.593	0.929	0.933	0.954	0.938	0.933
	Gene ontology		GO:0007606	0.999975	1	1	0.99976	0.999135	1	1	0.999809	1	1	1		-0.134428	-0.344864	-0.344864	-0.305348	-0.263636	-0.304762		0.693482	0.298971		0.635	0.856	0.841	0.805	0.804	0.854
	Gene ontology		GO:0007608	1	0.999687	1	0.999918	0.999342	1	1	0.999971	0.999997	1	1		-0.217844	-0.304408	-0.304408	-0.247841	-0.227273	-0.285714		0.519858	0.362744		0.688	0.82	0.847	0.76	0.756	0.81
	Gene ontology		GO:0007610	1	0.99763	0.996662	0.999935	0.999025	0.999972	1	0.98613	0.970845	0.458421	1		0.597139	0.197203	0.197203	0.238542	0.236364	0.2		0.051624	0.561103		0.118	0.253	0.306	0.225	0.225	0.3
	Gene ontology		GO:0007611	1	0.992335	0.996196	0.999086	0.995452	0.995607	0.998455	0.974744	0.90561	0.380924	0.873195		0.69589	0.790912	0.790912	0.772727	0.772727	0.809524		0.00951335	0.0037459		0.006	0.002	0.001	0.004	0.003	0
	Gene ontology		GO:0007612	1	0.989231	0.994077	0.998204	0.99753	1	1	0.974035	1	0.268959	1		0.591335	-0.068313	-0.068313	-0.0286039	-0.0272727	-0.0666667		0.0560107	0.841816		0.14	0.57	0.563	0.535	0.504	0.569
	Gene ontology		GO:0007613	1	0.999974	0.999312	1	0.998487	1	1	1	1	1	1		-0.182881	-0.491133	-0.491133	-0.47406	-0.372727	-0.395238		0.590323	0.125006		0.7	0.916	0.935	0.936	0.934	0.927
	Gene ontology		GO:0007623	0.999335	0.999892	0.999421	0.995071	0.998622	0.997356	1	0.986983	0.973829	1	0.996314		0.0959282	0.195847	0.195847	0.25057	0.25	0.2		0.778616	0.563852		0.3	0.289	0.296	0.2	0.216	0.25
	Gene ontology		GO:0007626	1	0.999702	0.996505	0.998218	0.999091	1	1	1	0.939931	1	1		0.0393954	-0.367826	-0.367826	-0.262711	-0.240909	-0.345238		0.910322	0.265736		0.3	0.872	0.861	0.772	0.778	0.874
	Gene ontology		GO:0007631	1	1	1	0.999874	1	1	1	0.998044	1	1	1		0.0250576	-0.0759072	-0.0759072	0.026968	0.0181818	-0.052381		0.941744	0.824455		0.309	0.538	0.558	0.463	0.478	0.576
	Gene ontology		GO:0008009	0.996304	1	1	1	0.998421	1	1	1	1	1	1		-0.301401	-0.358834	-0.358834	-0.47194	-0.318182	-0.247619		0.36777	0.278491		0.853	0.86	0.841	0.908	0.924	0.888
	Gene ontology		GO:0008013	0.998474	0.998752	0.999224	0.988492	0.995055	1	1	0.96305	1	0.62144	0.269922		0.819767	0.314585	0.314585	0.330289	0.327273	0.319048		0.000515559	0.346087		0.002	0.156	0.156	0.142	0.122	0.171
	Gene ontology		GO:0008015	1	0.999534	1	0.995814	0.998376	1	1	0.998116	0.999794	1	1		-0.307332	-0.243526	-0.243526	-0.148704	-0.136364	-0.228571		0.357932	0.470541		0.847	0.759	0.758	0.682	0.681	0.762
	Gene ontology		GO:0008016	0.997763	0.996592	0.996467	0.996512	0.996284	0.998286	1	0.983878	0.969439	0.944275	1		0.551651	0.149217	0.149217	0.182233	0.181818	0.152381		0.0799499	0.661467		0.057	0.305	0.306	0.26	0.318	0.357
	Gene ontology		GO:0008017	0.985967	0.999081	0.999095	0.994792	0.999395	1	1	0.998915	0.990259	0.592246	1		0.585519	-0.0798201	-0.0798201	-0.110096	-0.109091	-0.0809524		0.059543	0.815537		0.149	0.624	0.594	0.649	0.623	0.617
	Gene ontology		GO:0008021	1	0.999493	1	0.996948	0.999076	0.998166	0.999768	1	1	0.892518	1		0.58525	-0.0829515	-0.0829515	0	6.35134e-17	-0.0809524		0.0587935	0.808414		0.166	0.591	0.573	0.49	0.494	0.602
	Gene ontology		GO:0008022	1	0.997122	1	0.996724	0.997822	0.982368	1	0.996341	0.996841	0.167175	1		0.592354	0.252381	0.252381	0.30706	0.3	0.252381		0.0550564	0.454031		0.138	0.219	0.223	0.181	0.176	0.251
	Gene ontology		GO:0008023	1	0.999802	0.999939	0.993332	1	1	1	0.99836	1	1	1		-0.292492	-0.474189	-0.474189	-0.357994	-0.309091	-0.419048		0.382779	0.140599		0.806	0.929	0.927	0.861	0.851	0.936
	Gene ontology		GO:0008026	0.911722	0.999337	0.998428	0.998456	0.997993	1	1	0.979659	1	0.907679	0.959119		0.451834	0.173726	0.173726	0.110096	0.109091	0.17619		0.158565	0.609452		0.067	0.321	0.283	0.359	0.368	0.299
	Gene ontology		GO:0008028	1	0.999952	0.999861	0.999332	0.999825	1	1	1	1	1	1		-0.389999	-0.668175	-0.668175	-0.536991	-0.463636	-0.590476		0.2357	0.024625		0.976	0.99	0.985	0.948	0.947	0.981
	Gene ontology		GO:0008033	1	0.998103	1	0.994213	0.998842	1	1	0.999242	1	1	1		-0.391995	-0.458023	-0.458023	-0.368523	-0.318182	-0.404762		0.232943	0.156569		0.954	0.923	0.915	0.851	0.871	0.917
	Gene ontology		GO:0008037	0.995224	0.999903	0.999967	0.991998	0.99844	1	1	0.990149	0.988186	1	0.918273		0.611772	0.215984	0.215984	0.220193	0.218182	0.219048		0.0459435	0.52357		0.063	0.241	0.236	0.267	0.245	0.238
	Gene ontology		GO:0008038	1	0.999895	1	0.992876	0.99808	1	1	0.987524	1	1	0.762265		0.624335	0.14713	0.14713	0.208186	0.190909	0.138095		0.0402144	0.665961		0.043	0.338	0.334	0.259	0.255	0.327
	Gene ontology		GO:0008047	0.979384	0.991409	0.99092	0.988502	0.994909	1	1	0.984426	0.840116	0.785565	1		0.512785	0.0328671	0.0328671	0.0091747	0.00909091	0.0333333		0.113679	0.923575		0.054	0.429	0.467	0.519	0.5	0.447
	Gene ontology		GO:0008064	0.931382	0.999375	0.999616	0.997387	0.997169	1	1	0.997891	1	0.893353	1		0.356767	-0.285714	-0.285714	-0.311712	-0.304545	-0.285714		0.289757	0.394383		0.216	0.819	0.813	0.838	0.837	0.824
	Gene ontology		GO:0008066	1	0.998217	0.999901	0.993426	0.998806	0.988605	0.986582	1	1	1	1		-0.231183	-0.439155	-0.439155	-0.352781	-0.336364	-0.428571		0.492994	0.176578		0.737	0.926	0.908	0.849	0.867	0.899
	Gene ontology		GO:0008076	1	1	1	0.997612	0.996938	1	1	0.9992	0.986341	0.652234	1		0.595355	0.357679	0.357679	0.416373	0.381818	0.335714		0.0530524	0.280154		0.103	0.129	0.134	0.128	0.102	0.114
	Gene ontology		GO:0008080	0.999849	0.999213	0.997453	0.997566	0.993177	1	1	0.984797	0.936974	0.876316	1		0.587174	0.178421	0.178421	0.211018	0.209091	0.180952		0.0588231	0.599661		0.053	0.311	0.304	0.253	0.26	0.297
	Gene ontology		GO:0008081	1	0.999949	0.999972	0.996334	0.997168	1	1	1	0.979893	1	1		0.00459794	-0.342459	-0.342459	-0.242884	-0.222727	-0.321429		0.990516	0.302578		0.401	0.863	0.852	0.78	0.747	0.868
	Gene ontology		GO:0008083	1	1	0.999937	0.999611	0.99722	1	1	1	1	0.867417	1		0.591914	-0.102382	-0.102382	0	2.11711e-16	-0.0904762		0.0550898	0.764526		0.139	0.604	0.613	0.511	0.484	0.629
	Gene ontology		GO:0008088	1	0.999763	0.999596	0.99809	0.998759	1	1	1	1	1	1		-0.383045	-0.668175	-0.668175	-0.536991	-0.463636	-0.590476		0.244857	0.024625		0.924	0.976	0.987	0.953	0.944	0.985
	Gene ontology		GO:0008089	1	0.999763	0.999596	0.999162	0.998759	1	1	1	1	1	1		-0.356492	-0.641232	-0.641232	-0.526462	-0.454545	-0.566667		0.281767	0.0334781		0.895	0.983	0.977	0.938	0.95	0.974
	Gene ontology		GO:0008092	0.964273	0.992815	0.997665	0.982504	0.995352	0.983328	0.973275	0.990432	0.681548	0.492555	1		0.562474	0.158182	0.158182	0.118182	0.118182	0.161905		0.0844589	0.642269		0.066	0.304	0.315	0.338	0.366	0.313
	Gene ontology		GO:0008094	0.991648	1	1	0.999087	0.988139	0.996654	0.998813	0.967526	0.987319	0.886443	0.312627		0.694535	0.857998	0.857998	0.797269	0.795455	0.87619		0.0103743	0.000727817		0	0	0	0.003	0.005	0.002
	Gene ontology		GO:0008134	1	0.999945	1	0.996417	0.995364	0.995137	0.971913	0.982001	0.969532	0.948219	1		0.535728	0.53996	0.53996	0.559657	0.554545	0.547619		0.0909497	0.0864237		0.063	0.038	0.06	0.037	0.043	0.043
	Gene ontology		GO:0008135	0.999583	1	0.997665	0.999439	0.999494	1	1	1	1	1	1		-0.430188	-0.695117	-0.695117	-0.610696	-0.527273	-0.614286		0.186489	0.0175734		0.985	0.992	0.99	0.974	0.97	0.995
	Gene ontology		GO:0008137	1	0.999879	1	1	0.999807	1	1	1	1	1	1		-0.21084	-0.324331	-0.324331	-0.350584	-0.236364	-0.22381		0.533734	0.33052		0.695	0.824	0.793	0.858	0.844	0.815
	Gene ontology		GO:0008138	1	1	1	1	0.999864	1	1	1	0.974173	1	1		0.0659439	0.179417	0.179417	0.175292	0.118182	0.12381		0.847253	0.597593		0.255	0.271	0.288	0.3	0.331	0.282
	Gene ontology		GO:0008144	1	0.999941	1	0.997324	0.999617	1	1	1	1	1	1		-0.308548	-0.520719	-0.520719	-0.422029	-0.331818	-0.419048		0.355892	0.100526		0.871	0.942	0.962	0.896	0.899	0.965
	Gene ontology		GO:0008146	1	0.999969	1	0.998995	0.999841	1	1	1	1	1	1		-0.311834	-0.520719	-0.520719	-0.422029	-0.331818	-0.419048		0.350537	0.100526		0.895	0.946	0.951	0.894	0.902	0.96
	Gene ontology		GO:0008154	0.998242	0.99956	1	1	0.999433	1	1	1	0.898544	1	1		0.0600418	-0.204763	-0.204763	-0.315877	-0.272727	-0.180952		0.861559	0.545866		0.272	0.702	0.71	0.859	0.82	0.72
	Gene ontology		GO:0008156	0.998587	0.999891	1	1	0.997623	1	1	0.985282	0.97613	1	1		0.0628656	0.0202939	0.0202939	-0.0644386	-0.0590909	0.0190476		0.854761	0.952774		0.308	0.451	0.483	0.564	0.572	0.479
	Gene ontology		GO:0008168	0.999757	1	0.999607	0.999374	0.999525	0.931567	1	0.927323	0.932225	0.810042	1		0.589578	0.291109	0.291109	0.339464	0.336364	0.295238		0.0593912	0.385116		0.067	0.164	0.161	0.152	0.137	0.184
	Gene ontology		GO:0008170	1	0.999226	0.998856	0.997274	0.997318	0.991195	1	0.879877	0.925793	0.657048	0.840575		0.850857	0.762406	0.762406	0.810936	0.809091	0.778571		0.000527468	0.00636814		0	0.009	0.011	0.003	0.005	0.002
	Gene ontology		GO:0008173	1	1	1	0.999595	0.999887	0.993758	1	1	1	1	1		-0.0731447	-0.28107	-0.28107	-0.179218	-0.140909	-0.22619		0.830626	0.40245		0.574	0.789	0.804	0.69	0.689	0.794
	Gene ontology		GO:0008180	1	0.999787	0.999365	0.992839	0.998381	1	1	0.997745	0.968011	1	1		-0.00578917	-0.175662	-0.175662	-0.0667424	-0.0636364	-0.171429		0.984311	0.605408		0.387	0.681	0.718	0.579	0.582	0.721
	Gene ontology		GO:0008186	0.939052	0.999112	0.998102	0.999441	0.998836	1	1	0.993811	1	0.877967	1		0.422015	-0.228571	-0.228571	-0.283798	-0.277273	-0.228571		0.204288	0.499027		0.165	0.756	0.769	0.793	0.813	0.761
	Gene ontology		GO:0008188	1	1	1	0.999462	0.999943	1	1	1	1	1	1		-0.299577	-0.358834	-0.358834	-0.229228	-0.154545	-0.247619		0.370789	0.278491		0.851	0.853	0.857	0.767	0.746	0.854
	Gene ontology		GO:0008194	0.999841	0.999759	0.999428	0.998796	0.999347	1	1	1	1	1	1		-0.512924	-0.811754	-0.811754	-0.728652	-0.668182	-0.761905		0.1066	0.00241171		0.986	0.999	0.997	0.993	0.994	0.999
	Gene ontology		GO:0008200	1	1	0.999669	0.999033	0.999762	1	1	0.996554	1	0.816632	1		0.592864	0.0456612	0.0456612	0.148704	0.136364	0.0428571		0.054566	0.893949		0.133	0.431	0.435	0.319	0.323	0.434
	Gene ontology		GO:0008201	0.964482	0.999041	0.998371	0.998827	0.997649	1	1	0.996073	1	0.899746	1		0.476747	-0.204762	-0.204762	-0.246578	-0.240909	-0.204762		0.142961	0.545868		0.165	0.742	0.714	0.765	0.777	0.736
	Gene ontology		GO:0008202	0.999384	0.998732	0.999085	0.997408	0.997833	1	1	0.996781	0.973118	1	1		0.00941137	-0.233333	-0.233333	-0.176792	-0.172727	-0.233333		0.979843	0.489876		0.354	0.774	0.763	0.696	0.724	0.753
	Gene ontology		GO:0008203	0.999905	0.999269	0.995052	0.999635	0.996009	1	1	1	1	1	1		-0.340437	-0.811754	-0.811754	-0.768306	-0.704545	-0.761905		0.305486	0.00241171		0.89	0.999	0.995	0.992	0.995	0.996
	Gene ontology		GO:0008206	0.998583	0.997959	0.999548	0.996697	0.998912	1	1	0.991913	1	1	1		-0.223538	-0.600179	-0.600179	-0.572078	-0.545455	-0.585714		0.507387	0.0509161		0.75	0.978	0.971	0.971	0.955	0.973
	Gene ontology		GO:0008207	0.997953	1	1	0.999093	0.998037	1	1	0.997768	0.893648	1	1		0.0587745	-0.00507346	-0.00507346	-0.0346977	-0.0318182	-0.0047619		0.864682	0.988188		0.256	0.49	0.507	0.544	0.519	0.473
	Gene ontology		GO:0008213	1	0.999762	0.997597	0.99806	0.998266	0.995813	1	0.907077	0.945891	0.721739	0.925377		0.764669	0.711112	0.711112	0.756266	0.754545	0.72619		0.0046889	0.0141483		0.008	0.012	0.012	0.002	0.004	0.007
	Gene ontology		GO:0008214	0.998926	0.993383	1	0.996997	0.997549	1	1	0.958426	0.973334	0.795875	0.00177347		0.650496	0.633866	0.633866	0.623879	0.618182	0.642857		0.00733611	0.036241		0	0.023	0.022	0.021	0.023	0.018
	Gene ontology		GO:0008217	1	0.999863	1	0.997542	0.999605	0.998782	1	0.999614	1	1	1		-0.323969	-0.355142	-0.355142	-0.252798	-0.231818	-0.333333		0.331081	0.283825		0.85	0.854	0.862	0.776	0.774	0.869
	Gene ontology		GO:0008219	1	0.998803	0.995517	0.973222	0.996168	0.999984	1	0.99374	0.934567	0.326381	1		0.592932	0.145554	0.145554	0.247717	0.245455	0.147619		0.0551323	0.669363		0.103	0.329	0.315	0.226	0.215	0.355
	Gene ontology		GO:0008227	1	0.997957	0.999572	0.997255	1	1	1	1	1	1	1		-0.473528	-0.683444	-0.683444	-0.560778	-0.440909	-0.55		0.141178	0.0204216		0.974	0.983	0.984	0.956	0.955	0.984
	Gene ontology		GO:0008233	0.978102	0.996698	0.999297	0.998348	0.999423	1	1	0.998083	1	1	1		-0.373448	-0.731925	-0.731925	-0.772305	-0.736364	-0.714286		0.256872	0.0104472		0.99	0.992	0.991	0.997	0.994	0.996
	Gene ontology		GO:0008234	0.991621	1	0.999297	0.999494	0.9998	1	1	0.998612	1	0.986995	1		0.344486	-0.146385	-0.146385	-0.162089	-0.154545	-0.142857		0.3006	0.66757		0.198	0.679	0.678	0.671	0.703	0.685
	Gene ontology		GO:0008235	1	0.99802	0.999867	1	0.99969	1	1	1	1	1	1		-0.32331	-0.520719	-0.520719	-0.520309	-0.409091	-0.419048		0.332094	0.100526		0.895	0.953	0.95	0.951	0.94	0.949
	Gene ontology		GO:0008236	0.981316	0.998465	0.999946	0.9979	0.996914	1	1	0.999453	1	1	1		-0.364822	-0.741684	-0.741684	-0.76277	-0.727273	-0.72381		0.269157	0.00897938		0.967	0.994	0.994	0.998	0.996	0.993
	Gene ontology		GO:0008237	0.999985	0.998966	1	0.997258	0.998869	1	1	0.996404	1	1	1		-0.239693	-0.418561	-0.418561	-0.386632	-0.354545	-0.392857		0.477494	0.20012		0.745	0.903	0.91	0.881	0.872	0.907
	Gene ontology		GO:0008238	0.999252	0.997672	1	0.998475	0.998183	1	1	1	1	1	1		-0.491066	-0.668175	-0.668175	-0.673871	-0.581818	-0.590476		0.125021	0.024625		0.972	0.987	0.987	0.988	0.983	0.982
	Gene ontology		GO:0008270	1	1	0.99914	0.998824	0.999241	0.97332	0.895888	0.989353	1	0.929964	0.762265		0.743072	0.605694	0.605694	0.660578	0.654545	0.614286		0.00800637	0.0482748		0.031	0.023	0.021	0.015	0.016	0.023
	Gene ontology		GO:0008276	1	0.999229	0.998857	0.997292	0.997326	0.99124	1	0.879987	0.926136	0.659049	0.841586		0.850801	0.762406	0.762406	0.810936	0.809091	0.778571		0.000531699	0.00636814		0	0.004	0.01	0	0.001	0.004
	Gene ontology		GO:0008277	1	0.999784	0.999927	0.997482	0.998028	1	1	0.999731	0.954889	0.940516	1		0.532375	0.154762	0.154762	0.237273	0.231818	0.154762		0.0927798	0.649571		0.052	0.305	0.313	0.249	0.232	0.32
	Gene ontology		GO:0008283	0.998679	0.999682	0.998202	0.992842	0.998868	0.992961	1	0.988831	0.936501	0.966656	1		0.316194	0.177195	0.177195	0.227791	0.227273	0.180952		0.339198	0.602213		0.224	0.293	0.309	0.238	0.236	0.329
	Gene ontology		GO:0008284	0.998487	0.999371	0.998534	0.981646	0.991739	0.965021	0.999997	0.996455	0.945131	0.981125	1		0.10541	0.102353	0.102353	0.145455	0.145455	0.104762		0.756439	0.76459		0.346	0.383	0.36	0.326	0.36	0.395
	Gene ontology		GO:0008285	0.998425	0.999729	0.998454	0.992829	0.9963	0.998776	1	0.976481	0.964015	0.960185	1		0.471074	0.158543	0.158543	0.191344	0.190909	0.161905		0.145006	0.641501		0.068	0.335	0.341	0.276	0.277	0.333
	Gene ontology		GO:0008286	0.99999	0.999961	0.996656	0.998289	0.999823	1	1	0.998678	0.997371	0.82952	1		0.588657	-0.0328671	-0.0328671	0.0458735	0.0454545	-0.0333333		0.0569587	0.923575		0.172	0.527	0.544	0.454	0.429	0.536
	Gene ontology		GO:0008287	1	0.999773	1	0.998754	1	1	1	1	1	1	1		-0.345998	-0.53135	-0.53135	-0.431488	-0.290909	-0.366667		0.297242	0.0925609		0.908	0.882	0.89	0.892	0.897	0.885
	Gene ontology		GO:0008289	0.971625	0.998113	0.996041	0.998592	0.999405	1	1	0.995466	0.987849	0.969091	1		0.234601	-0.0281718	-0.0281718	-0.091747	-0.0909091	-0.0285714		0.489191	0.934471		0.263	0.532	0.517	0.617	0.598	0.522
	Gene ontology		GO:0008307	1	1	0.997654	0.990567	0.998686	1	1	1	0.813802	0.820428	1		0.473223	0.101469	0.101469	0.203229	0.186364	0.0952381		0.141742	0.766574		0.076	0.363	0.377	0.277	0.256	0.372
	Gene ontology		GO:0008324	1	0.99697	0.982658	0.981705	0.985276	0.99244	0.998912	0.99964	0.710005	0.963856	1		0.0951372	0.0116576	0.0116576	0.127563	0.127273	0.0119048		0.771384	0.972863		0.23	0.505	0.473	0.344	0.359	0.501
	Gene ontology		GO:0008328	1	0.99798	0.999112	0.993542	0.999199	0.847285	0.672784	0.986864	1	0.298658	0.767626		0.702901	0.529254	0.529254	0.574033	0.572727	0.540476		0.011082	0.0940976		0.018	0.041	0.05	0.036	0.032	0.051
	Gene ontology		GO:0008333	0.999302	0.999955	1	1	0.999403	1	1	1	1	1	1		-0.288434	-0.520719	-0.520719	-0.647496	-0.509091	-0.419048		0.389696	0.100526		0.888	0.963	0.962	0.985	0.98	0.947
	Gene ontology		GO:0008334	1	1	1	1	0.999398	1	1	1	1	1	1		-0.054785	-0.102353	-0.102353	-0.1	-0.05	-0.052381		0.872895	0.76459		0.521	0.544	0.521	0.545	0.543	0.52
	Gene ontology		GO:0008360	0.994012	0.99874	1	0.998199	0.997811	1	1	0.998558	0.962271	0.718769	1		0.597589	0.102381	0.102381	0.0604815	0.0590909	0.102381		0.0522148	0.764528		0.076	0.375	0.351	0.406	0.42	0.385
	Gene ontology		GO:0008361	1	0.999	0.999506	0.989206	0.989247	0.990257	0.991331	0.985725	0.942264	0.18213	0.77467		0.693888	0.832783	0.832783	0.890909	0.890909	0.852381		0.00574715	0.00146156		0.01	0.001	0.001	0	0	0.001
	Gene ontology		GO:0008366	0.998313	0.997511	0.999975	0.998584	0.993859	0.990905	1	0.988119	0.890083	1	0.77467		0.623726	0.377706	0.377706	0.341687	0.340909	0.385714		0.0420979	0.252111		0.024	0.125	0.117	0.158	0.154	0.107
	Gene ontology		GO:0008374	0.999543	0.997969	1	1	1	1	1	1	1	1	1		-0.356967	-0.53135	-0.53135	-0.660716	-0.445455	-0.366667		0.281119	0.0925609		0.86	0.897	0.899	0.98	0.975	0.927
	Gene ontology		GO:0008375	1	0.999751	0.999831	0.998886	1	1	1	1	1	1	1		-0.403701	-0.683444	-0.683444	-0.560778	-0.440909	-0.55		0.218161	0.0204216		0.976	0.969	0.98	0.951	0.964	0.981
	Gene ontology		GO:0008380	0.996295	0.998855	1	0.999285	0.999054	1	1	1	0.993607	1	1		-0.183869	-0.367826	-0.367826	-0.431243	-0.395455	-0.345238		0.587543	0.265736		0.667	0.877	0.892	0.888	0.911	0.885
	Gene ontology		GO:0008395	1	1	0.999545	1	1	1	1	1	1	1	1		-0.292264	-0.358236	-0.358236	-0.3	-0.15	-0.183333		0.383146	0.279351		0.642	0.63	0.642	0.748	0.742	0.624
	Gene ontology		GO:0008406	0.999815	1	1	0.995703	0.99943	1	1	0.998601	1	1	1		-0.29602	-0.339476	-0.339476	-0.284289	-0.245455	-0.3		0.376786	0.307084		0.792	0.856	0.852	0.801	0.818	0.826
	Gene ontology		GO:0008408	0.998425	0.999949	1	0.997261	0.994972	1	1	1	0.975157	1	1		0.00451041	-0.317091	-0.317091	-0.312279	-0.286364	-0.297619		0.991136	0.342047		0.41	0.826	0.817	0.826	0.811	0.83
	Gene ontology		GO:0008509	1	0.996918	0.999861	0.996332	0.997246	0.995938	0.993252	0.995544	0.994498	1	1		-0.270185	0.0516483	0.0516483	0.110096	0.109091	0.052381		0.421125	0.880125		0.799	0.417	0.443	0.376	0.355	0.435
	Gene ontology		GO:0008514	1	0.997719	0.999168	0.995797	0.998364	0.99971	1	0.993032	1	1	1		-0.258315	-0.473312	-0.473312	-0.37185	-0.354545	-0.461905		0.442236	0.141438		0.767	0.932	0.919	0.865	0.85	0.935
	Gene ontology		GO:0008527	1	1	1	1	0.999687	1	1	1	1	1	1		-0.054785	-0.102353	-0.102353	-0.1	-0.05	-0.052381		0.872895	0.76459		0.529	0.558	0.552	0.561	0.549	0.547
	Gene ontology		GO:0008528	1	0.999933	1	0.998717	0.999359	1	1	1	1	1	1		-0.314085	-0.520719	-0.520719	-0.422029	-0.331818	-0.419048		0.346895	0.100526		0.896	0.958	0.954	0.877	0.893	0.968
	Gene ontology		GO:0008543	1	0.998046	0.989431	0.996979	0.995178	1	1	0.995473	0.64092	0.883283	1		0.220232	0.145238	0.145238	0.209359	0.204545	0.145238		0.471158	0.670046		0.207	0.316	0.349	0.246	0.274	0.323
	Gene ontology		GO:0008544	0.98583	1	1	0.99087	0.997898	1	1	0.996545	0.995032	1	1		-0.413189	-0.273967	-0.273967	-0.282539	-0.259091	-0.257143		0.206559	0.414942		0.931	0.78	0.765	0.805	0.8	0.811
	Gene ontology		GO:0008565	1	0.999819	1	0.997001	0.998719	1	1	1	0.975299	1	1		0.0264353	-0.204763	-0.204763	-0.126351	-0.109091	-0.180952		0.939551	0.545866		0.339	0.742	0.717	0.644	0.656	0.728
	Gene ontology		GO:0008584	0.999347	1	1	0.994267	0.999198	1	1	0.998161	1	1	1		-0.31896	-0.339476	-0.339476	-0.284289	-0.245455	-0.3		0.338987	0.307084		0.881	0.832	0.841	0.797	0.791	0.849
	Gene ontology		GO:0008585	1	1	1	1	1	1	1	1	1	1	1		NA	NA	NA	NA	NA	NA		NA	NA		NA	NA	NA	NA	NA	NA
	Gene ontology		GO:0008589	1	1	0.999971	0.997921	0.999671	1	1	0.997003	0.903172	1	1		0.061549	-0.00507346	-0.00507346	0.0941795	0.0863636	-0.0047619		0.857883	0.988188		0.217	0.532	0.474	0.397	0.388	0.511
	Gene ontology		GO:0008593	1	1	1	0.998281	1	1	1	1	1	1	1		-0.292264	-0.358236	-0.358236	-0.2	-0.1	-0.183333		0.383146	0.279351		0.623	0.632	0.627	0.633	0.645	0.667
	Gene ontology		GO:0008610	0.996347	0.996502	1	0.998985	0.997839	1	1	1	0.950042	1	1		0.0175122	-0.367826	-0.367826	-0.431243	-0.395455	-0.345238		0.962032	0.265736		0.348	0.856	0.876	0.91	0.905	0.863
	Gene ontology		GO:0008625	1	1	0.999865	0.998853	1	1	1	0.994922	1	1	1		-0.0298409	-0.26036	-0.26036	-0.132968	-0.104545	-0.209524		0.930253	0.439389		0.417	0.801	0.766	0.666	0.664	0.797
	Gene ontology		GO:0008630	0.995611	0.999238	0.999387	0.991997	0.999303	1	1	0.995219	1	1	1		-0.426984	-0.653853	-0.653853	-0.619751	-0.590909	-0.638095		0.190059	0.0290928		0.942	0.977	0.981	0.978	0.977	0.983
	Gene ontology		GO:0008637	1	1	0.999696	0.99811	0.997332	1	1	1	0.970086	1	1		0.0406875	-0.177821	-0.177821	-0.0737046	-0.0636364	-0.157143		0.906316	0.600911		0.314	0.704	0.716	0.579	0.583	0.708
	Gene ontology		GO:0008643	1	0.996956	0.999805	0.998931	0.996315	1	1	0.995186	0.991725	1	1		-0.0768001	-0.09759	-0.09759	-0.0476731	-0.0454545	-0.0952381		0.821569	0.775297		0.55	0.612	0.639	0.553	0.557	0.613
	Gene ontology		GO:0008645	1	0.995865	1	0.999498	0.994826	1	1	0.992617	0.987644	1	1		-0.0357591	0.0202939	0.0202939	0.0495682	0.0454545	0.0190476		0.915918	0.952774		0.469	0.472	0.467	0.467	0.456	0.499
	Gene ontology		GO:0008652	0.999709	1	0.998909	0.987647	0.999882	1	1	1	1	1	1		-0.327995	-0.72206	-0.72206	-0.642283	-0.554545	-0.638095		0.324451	0.0121005		0.991	0.993	0.992	0.983	0.984	0.997
	Gene ontology		GO:0008654	0.999618	0.99541	1	0.999477	0.998984	1	1	1	0.961396	1	1		0.0241468	-0.342459	-0.342459	-0.351934	-0.322727	-0.321429		0.945589	0.302578		0.308	0.851	0.861	0.842	0.847	0.855
	Gene ontology		GO:0008757	0.999573	0.999953	0.999367	0.998773	0.999016	0.923302	0.999948	0.910127	0.913142	0.757187	0.996314		0.606679	0.688558	0.688558	0.727273	0.727273	0.704762		0.0504546	0.0191361		0.048	0.012	0.009	0.003	0.004	0.01
	Gene ontology		GO:0009055	1	1	0.999998	0.998799	1	1	1	1	1	1	1		-0.292736	-0.53135	-0.53135	-0.364068	-0.245455	-0.366667		0.382342	0.0925609		0.89	0.894	0.893	0.84	0.86	0.897
	Gene ontology		GO:0009057	1	0.99962	0.996695	0.996116	0.997114	1	1	0.976655	0.99255	1	1		-0.0363452	-0.156144	-0.156144	-0.0572078	-0.0545455	-0.152381		0.913543	0.646617		0.459	0.665	0.687	0.555	0.559	0.67
	Gene ontology		GO:0009060	0.999376	1	1	1	0.999966	1	1	0.996314	1	1	1		-0.00612293	-0.127221	-0.127221	-0.219686	-0.172727	-0.102381		0.985566	0.709328		0.413	0.629	0.665	0.757	0.726	0.651
	Gene ontology		GO:0009062	1	0.999814	1	0.999956	0.999369	1	1	0.993081	1	1	1		0.0293781	-0.25326	-0.25326	-0.210585	-0.181818	-0.22381		0.931783	0.452407		0.311	0.792	0.786	0.739	0.736	0.767
	Gene ontology		GO:0009063	1	0.999984	1	0.998313	0.998376	1	1	1	1	1	1		-0.264451	-0.520719	-0.520719	-0.422029	-0.331818	-0.419048		0.431969	0.100526		0.895	0.954	0.961	0.902	0.906	0.947
	Gene ontology		GO:0009064	1	0.999722	0.999175	0.998956	0.99649	1	1	1	1	1	1		-0.232772	-0.641232	-0.641232	-0.526462	-0.454545	-0.566667		0.490534	0.0334781		0.758	0.984	0.976	0.957	0.968	0.979
	Gene ontology		GO:0009066	0.995031	1	1	0.994194	0.999596	1	1	1	1	1	1		-0.440079	-0.550305	-0.550305	-0.520309	-0.409091	-0.442857		0.175539	0.0794126		0.972	0.965	0.961	0.954	0.932	0.971
	Gene ontology		GO:0009069	1	0.999958	1	0.992338	0.999474	1	1	1	1	1	1		-0.299142	-0.520719	-0.520719	-0.422029	-0.331818	-0.419048		0.371483	0.100526		0.88	0.94	0.952	0.894	0.913	0.952
	Gene ontology		GO:0009072	1	1	1	0.997615	0.997819	1	1	1	1	1	1		-0.266261	-0.358834	-0.358834	-0.229228	-0.154545	-0.247619		0.428719	0.278491		0.889	0.839	0.851	0.753	0.747	0.855
	Gene ontology		GO:0009074	1	1	1	0.997615	0.999069	1	1	1	1	1	1		-0.302616	-0.358834	-0.358834	-0.229228	-0.154545	-0.247619		0.365731	0.278491		0.862	0.849	0.841	0.743	0.726	0.829
	Gene ontology		GO:0009081	1	1	1	1	0.999803	1	1	1	1	1	1		-0.054785	-0.102353	-0.102353	-0.1	-0.05	-0.052381		0.872895	0.76459		0.543	0.538	0.544	0.562	0.55	0.546
	Gene ontology		GO:0009100	0.999316	0.999761	1	0.991848	0.99878	1	1	0.998557	0.951967	1	1		0.0121662	-0.175662	-0.175662	-0.143019	-0.136364	-0.171429		0.97436	0.605408		0.357	0.683	0.686	0.649	0.668	0.695
	Gene ontology		GO:0009101	1	0.999459	1	0.992874	0.998609	1	1	0.999376	0.941811	1	1		0.0281387	-0.204939	-0.204939	-0.104881	-0.1	-0.2		0.936958	0.545513		0.303	0.726	0.734	0.605	0.613	0.74
	Gene ontology		GO:0009108	0.999267	0.999998	0.999967	0.997827	1	1	1	1	1	1	1		-0.387386	-0.82983	-0.82983	-0.789692	-0.681818	-0.733333		0.239086	0.00157425		0.997	0.996	0.997	0.998	0.997	1
	Gene ontology		GO:0009112	1	0.998287	0.999468	0.998749	0.999797	0.995791	0.838093	1	0.986512	0.877419	1		0.329246	0.169031	0.169031	0.211018	0.209091	0.171429		0.313502	0.619301		0.221	0.331	0.337	0.26	0.272	0.312
	Gene ontology		GO:0009116	1	0.999973	0.998676	0.99912	1	1	0.914117	0.998372	1	0.935035	1		0.325538	0.058554	0.058554	0.12395	0.118182	0.0571429		0.324286	0.864218		0.229	0.41	0.448	0.352	0.36	0.402
	Gene ontology		GO:0009117	1	0.998887	0.999855	0.997953	0.999648	0.99808	0.996881	0.996352	1	0.459016	1		0.59221	0.131468	0.131468	0.201843	0.2	0.133333		0.0550145	0.700007		0.143	0.353	0.334	0.25	0.238	0.35
	Gene ontology		GO:0009118	1	0.999512	1	0.992729	0.998771	0.984405	0.988942	0.990716	1	1	1		-0.176389	-0.126867	-0.126867	-0.0667424	-0.0636364	-0.12381		0.603173	0.710107		0.67	0.647	0.66	0.545	0.595	0.624
	Gene ontology		GO:0009119	1	0.999938	0.999734	0.999812	1	1	0.988471	0.998108	1	0.928999	1		0.587539	0.087831	0.087831	0.152554	0.145455	0.0857143		0.0575474	0.797341		0.107	0.378	0.388	0.319	0.313	0.388
	Gene ontology		GO:0009123	1	0.99694	1	0.999814	0.999955	0.999987	0.97452	0.997302	0.999402	0.90342	1		0.571888	0.277023	0.277023	0.29359	0.290909	0.280952		0.0669367	0.409545		0.1	0.198	0.222	0.177	0.202	0.203
	Gene ontology		GO:0009124	1	0.99956	1	0.997608	0.999884	1	1	1	0.985206	0.872927	1		0.598125	0.111616	0.111616	0.168532	0.154545	0.104762		0.0518899	0.743876		0.1	0.401	0.391	0.286	0.294	0.358
	Gene ontology		GO:0009126	1	0.997276	1	0.999784	0.999955	0.999954	0.969562	0.997082	0.99922	0.893051	1		0.570631	0.338062	0.338062	0.357813	0.354545	0.342857		0.0678433	0.309233		0.079	0.151	0.139	0.143	0.143	0.141
	Gene ontology		GO:0009127	1	0.99942	1	0.997443	0.999845	1	1	1	0.982386	0.859878	1		0.598627	0.111616	0.111616	0.168532	0.154545	0.104762		0.0516439	0.743876		0.086	0.351	0.368	0.315	0.327	0.396
	Gene ontology		GO:0009132	0.999221	0.999518	1	0.998949	0.999849	1	1	0.996513	1	1	1		-0.153112	-0.469295	-0.469295	-0.465941	-0.427273	-0.440476		0.652564	0.14532		0.655	0.926	0.923	0.933	0.93	0.919
	Gene ontology		GO:0009141	0.999998	1	0.99989	0.999452	1	1	1	0.999468	1	0.96382	1		0.589878	-0.0989325	-0.0989325	-0.0297409	-0.0272727	-0.0928571		0.056139	0.772275		0.144	0.619	0.586	0.527	0.541	0.639
	Gene ontology		GO:0009142	0.999454	0.999955	1	0.997885	0.999897	1	1	0.997113	1	1	1		-0.200246	-0.443928	-0.443928	-0.4362	-0.4	-0.416667		0.554726	0.171376		0.67	0.903	0.928	0.899	0.902	0.906
	Gene ontology		GO:0009144	1	1	0.999793	0.999296	1	1	1	1	1	0.946041	1		0.5888	-0.106511	-0.106511	0.0173436	0.0136364	-0.0857143		0.0567324	0.755275		0.164	0.613	0.604	0.476	0.495	0.633
	Gene ontology		GO:0009145	1	0.999889	1	0.998667	1	1	1	1	1	1	1		-0.318221	-0.53135	-0.53135	-0.431488	-0.290909	-0.366667		0.34021	0.0925609		0.878	0.889	0.893	0.885	0.901	0.887
	Gene ontology		GO:0009150	1	0.999297	1	0.99852	0.999861	0.997979	0.988471	0.998108	0.99998	0.928999	1		0.582691	0.258242	0.258242	0.302765	0.3	0.261905		0.0602512	0.443254		0.117	0.213	0.21	0.18	0.198	0.227
	Gene ontology		GO:0009152	1	0.999376	1	0.9976	0.999654	1	1	1	0.980812	0.902624	1		0.599183	0.111616	0.111616	0.168532	0.154545	0.104762		0.0515263	0.743876		0.073	0.364	0.368	0.316	0.288	0.379
	Gene ontology		GO:0009156	1	0.99942	1	0.997509	0.999863	1	1	1	0.983473	0.864305	1		0.59836	0.111616	0.111616	0.168532	0.154545	0.104762		0.051776	0.743876		0.089	0.374	0.374	0.298	0.33	0.379
	Gene ontology		GO:0009161	1	0.997277	1	0.999792	0.999955	0.999957	0.970364	0.997123	0.99927	0.89544	1		0.570618	0.328671	0.328671	0.348639	0.345455	0.333333		0.0678242	0.323709		0.107	0.146	0.154	0.118	0.133	0.149
	Gene ontology		GO:0009163	1	0.999965	0.999567	0.997359	0.999563	1	1	1	1	0.903298	1		0.585353	-0.266357	-0.266357	-0.158618	-0.145455	-0.25		0.0587085	0.428532		0.171	0.799	0.78	0.69	0.665	0.806
	Gene ontology		GO:0009164	1	0.999485	0.999434	1	1	1	0.992224	1	1	1	1		-0.0937204	-0.337284	-0.337284	-0.323748	-0.254545	-0.271429		0.783681	0.310418		0.586	0.838	0.836	0.819	0.828	0.831
	Gene ontology		GO:0009165	1	0.999831	1	0.998974	0.999808	1	1	0.999535	0.995032	0.848931	1		0.594839	0.268373	0.268373	0.333712	0.318182	0.261905		0.0534902	0.424912		0.11	0.209	0.239	0.147	0.175	0.204
	Gene ontology		GO:0009166	1	1	1	0.998319	0.999612	0.927915	0.994552	1	1	1	1		-0.0639411	-0.167044	-0.167044	-0.0842339	-0.0727273	-0.147619		0.850918	0.623486		0.56	0.681	0.697	0.593	0.596	0.691
	Gene ontology		GO:0009167	1	0.997276	1	0.999784	0.999955	0.999954	0.969562	0.997082	0.99922	0.893051	1		0.570631	0.338062	0.338062	0.357813	0.354545	0.342857		0.0678433	0.309233		0.089	0.138	0.138	0.148	0.136	0.138
	Gene ontology		GO:0009168	1	0.99942	1	0.997443	0.999845	1	1	1	0.982386	0.859878	1		0.598627	0.111616	0.111616	0.168532	0.154545	0.104762		0.0516439	0.743876		0.087	0.358	0.377	0.287	0.318	0.365
	Gene ontology		GO:0009187	1	0.998295	1	0.994589	0.999016	1	1	1	0.959326	1	1		0.0148568	-0.231706	-0.231706	-0.157938	-0.136364	-0.204762		0.967676	0.492995		0.349	0.756	0.74	0.693	0.687	0.751
	Gene ontology		GO:0009190	1	0.997679	1	0.999012	0.998657	1	1	1	0.952278	1	1		0.0452625	-0.204763	-0.204763	-0.168468	-0.145455	-0.180952		0.89603	0.545866		0.271	0.753	0.724	0.706	0.712	0.704
	Gene ontology		GO:0009199	1	1	0.999787	0.999256	0.999994	1	1	1	1	0.944019	1		0.588753	-0.156267	-0.156267	-0.0315877	-0.0272727	-0.138095		0.0567596	0.646355		0.165	0.646	0.676	0.554	0.543	0.692
	Gene ontology		GO:0009201	1	0.999889	1	0.99868	1	1	1	1	1	1	1		-0.318473	-0.53135	-0.53135	-0.431488	-0.290909	-0.366667		0.339807	0.0925609		0.895	0.888	0.897	0.892	0.903	0.888
	Gene ontology		GO:0009205	1	1	0.999782	0.999244	0.999994	1	1	1	1	0.943658	1		0.588709	-0.156267	-0.156267	-0.0315877	-0.0272727	-0.138095		0.0567842	0.646355		0.182	0.688	0.689	0.544	0.494	0.671
	Gene ontology		GO:0009206	1	0.999889	1	0.998667	1	1	1	1	1	1	1		-0.318221	-0.53135	-0.53135	-0.431488	-0.290909	-0.366667		0.34021	0.0925609		0.891	0.9	0.894	0.904	0.885	0.889
	Gene ontology		GO:0009225	1	0.999018	1	0.999425	0.999273	1	1	1	1	0.808067	1		0.590981	-0.129324	-0.129324	-0.0947631	-0.0818182	-0.114286		0.0556359	0.704708		0.178	0.669	0.646	0.551	0.611	0.617
	Gene ontology		GO:0009235	0.998202	0.999983	1	0.999962	0.999974	1	1	0.99711	1	1	1		-0.128627	-0.443928	-0.443928	-0.465941	-0.427273	-0.416667		0.706065	0.171376		0.623	0.94	0.918	0.951	0.931	0.899
	Gene ontology		GO:0009247	1	1	0.999967	0.998354	1	1	1	1	1	1	1		-0.298663	-0.53135	-0.53135	-0.364068	-0.245455	-0.366667		0.372316	0.0925609		0.893	0.886	0.885	0.862	0.859	0.901
	Gene ontology		GO:0009259	1	0.999297	1	0.998521	0.999861	0.998008	0.988561	0.998131	0.999991	0.92933	1		0.58266	0.258242	0.258242	0.302765	0.3	0.261905		0.0602667	0.443254		0.114	0.215	0.235	0.181	0.174	0.205
	Gene ontology		GO:0009260	1	0.99941	1	0.997663	0.999662	1	1	1	0.981681	0.905761	1		0.599132	0.111616	0.111616	0.168532	0.154545	0.104762		0.0515427	0.743876		0.091	0.361	0.365	0.281	0.307	0.362
	Gene ontology		GO:0009262	1	1	1	0.998949	0.999524	1	1	0.996513	1	1	1		-0.0513226	-0.127221	-0.127221	-0.0289061	-0.0227273	-0.102381		0.880613	0.709328		0.435	0.614	0.636	0.522	0.55	0.639
	Gene ontology		GO:0009266	1	0.999348	0.999971	0.997593	0.997227	1	1	0.99888	0.94094	0.792052	1		0.603054	0.178571	0.178571	0.246578	0.240909	0.178571		0.0500363	0.59935		0.069	0.304	0.31	0.223	0.23	0.289
	Gene ontology		GO:0009267	1	0.999451	1	0.999434	0.994987	1	1	0.997109	0.99453	1	1		-0.0158185	-0.0101469	-0.0101469	0.0396545	0.0363636	-0.00952381		0.962957	0.976379		0.481	0.495	0.496	0.403	0.471	0.519
	Gene ontology		GO:0009295	1	0.998332	0.999806	0.999789	0.999531	1	1	0.998696	1	1	1		-0.295278	-0.474369	-0.474369	-0.416373	-0.381818	-0.445238		0.377981	0.140427		0.816	0.941	0.932	0.902	0.909	0.926
	Gene ontology		GO:0009306	1	1	0.999443	0.99923	0.997376	1	1	0.998802	0.981334	1	0.942675		0.633877	0.39524	0.39524	0.457662	0.436364	0.385714		0.0364295	0.228937		0.019	0.111	0.107	0.066	0.083	0.097
	Gene ontology		GO:0009308	1	0.998081	1	0.999882	0.999012	1	1	1	0.994072	1	1		-0.0427479	-0.204763	-0.204763	-0.168468	-0.145455	-0.180952		0.900173	0.545866		0.415	0.722	0.739	0.677	0.678	0.745
	Gene ontology		GO:0009311	1	0.999889	0.999889	0.998811	0.999648	1	1	1	1	1	1		-0.364021	-0.670221	-0.670221	-0.543916	-0.468182	-0.590476		0.27105	0.0240289		0.93	0.991	0.994	0.965	0.95	0.988
	Gene ontology		GO:0009314	1	0.998946	0.999315	0.993586	0.993222	1	1	0.992711	0.823368	1	1		0.0541804	-0.09759	-0.09759	-0.0286039	-0.0272727	-0.0952381		0.877036	0.775297		0.254	0.629	0.616	0.572	0.537	0.609
	Gene ontology		GO:0009394	1	1	1	0.998949	0.999524	1	1	0.996513	1	1	1		-0.0513226	-0.127221	-0.127221	-0.0289061	-0.0227273	-0.102381		0.880613	0.709328		0.427	0.644	0.625	0.523	0.559	0.669
	Gene ontology		GO:0009408	1	0.999087	0.999971	0.99725	0.996278	1	1	0.99823	0.972385	0.761996	1		0.600241	0.178571	0.178571	0.246578	0.240909	0.178571		0.0506474	0.59935		0.07	0.283	0.291	0.231	0.198	0.285
	Gene ontology		GO:0009410	1	0.999889	0.999975	0.999778	0.999943	1	1	1	1	1	1		-0.460716	-0.695117	-0.695117	-0.579108	-0.5	-0.614286		0.153827	0.0175734		0.983	0.992	0.991	0.959	0.965	0.991
	Gene ontology		GO:0009411	0.999992	0.999736	1	0.99925	0.994011	1	1	1	0.91911	1	1		0.0590952	-0.317091	-0.317091	-0.302366	-0.277273	-0.297619		0.863661	0.342047		0.261	0.84	0.821	0.822	0.843	0.839
	Gene ontology		GO:0009416	1	0.999156	0.999302	0.995156	0.9948	1	1	0.998746	0.822089	0.999985	1		0.0558526	-0.111905	-0.111905	-0.0232621	-0.0227273	-0.111905		0.872814	0.743233		0.279	0.643	0.608	0.507	0.505	0.601
	Gene ontology		GO:0009451	0.999133	1	0.999631	0.998448	0.999131	0.997401	1	0.999485	1	1	1		-0.354479	-0.49283	-0.49283	-0.438593	-0.418182	-0.480952		0.284549	0.123509		0.88	0.936	0.949	0.91	0.921	0.932
	Gene ontology		GO:0009452	0.998802	1	1	0.999308	0.999887	1	1	1	1	1	1		-0.426104	-0.550305	-0.550305	-0.554997	-0.436364	-0.442857		0.191269	0.0794126		0.972	0.97	0.953	0.957	0.963	0.965
	Gene ontology		GO:0009566	0.994233	1	0.999967	0.999291	0.999105	1	1	0.998372	1	1	1		-0.328336	-0.474369	-0.474369	-0.490725	-0.45	-0.445238		0.324134	0.140427		0.856	0.923	0.927	0.927	0.939	0.914
	Gene ontology		GO:0009581	1	0.995416	0.999592	0.984946	0.998425	1	1	0.999397	0.754467	1	1		0.0453532	-0.283011	-0.283011	-0.190693	-0.181818	-0.27619		0.901502	0.399069		0.295	0.799	0.802	0.705	0.717	0.79
	Gene ontology		GO:0009582	1	0.995489	0.999501	0.985375	0.998564	1	1	0.999472	0.759212	1	1		0.0453293	-0.283011	-0.283011	-0.190693	-0.181818	-0.27619		0.90141	0.399069		0.301	0.83	0.815	0.719	0.729	0.809
	Gene ontology		GO:0009583	1	0.998771	0.999433	0.990741	0.998854	1	1	0.99889	0.864159	1	1		0.0441971	-0.283011	-0.283011	-0.190693	-0.181818	-0.27619		0.900964	0.399069		0.287	0.798	0.796	0.721	0.727	0.789
	Gene ontology		GO:0009584	1	0.998657	0.999343	0.990059	0.998722	1	1	0.998671	0.856473	1	1		0.0438255	-0.253734	-0.253734	-0.162089	-0.154545	-0.247619		0.902115	0.451532		0.28	0.757	0.77	0.685	0.696	0.78
	Gene ontology		GO:0009593	0.999965	1	1	0.999456	0.998988	1	1	1	1	1	1		-0.204895	-0.491133	-0.491133	-0.462497	-0.363636	-0.395238		0.545542	0.125006		0.706	0.934	0.934	0.925	0.903	0.929
	Gene ontology		GO:0009595	1	0.99993	0.999597	0.994431	0.99969	1	1	1	1	1	1		-0.323414	-0.695117	-0.695117	-0.558049	-0.481818	-0.614286		0.331842	0.0175734		0.968	0.99	0.993	0.967	0.96	0.991
	Gene ontology		GO:0009607	0.998853	0.999874	0.999434	0.995885	0.998928	1	0.999115	0.992672	1	0.866813	1		0.587463	-0.112687	-0.112687	-0.091747	-0.0909091	-0.114286		0.0576175	0.74149		0.155	0.635	0.638	0.609	0.59	0.648
	Gene ontology		GO:0009611	0.998655	0.995551	0.976959	0.994638	0.992715	1	1	0.997383	0.903196	0.867763	1		0.499295	-0.0281718	-0.0281718	0.0275241	0.0272727	-0.0285714		0.122888	0.934471		0.072	0.522	0.54	0.46	0.472	0.534
	Gene ontology		GO:0009612	1	0.999577	1	0.98941	0.999489	1	1	0.995726	0.983737	0.687619	1		0.591769	0.268373	0.268373	0.333712	0.318182	0.261905		0.0553127	0.424912		0.128	0.209	0.196	0.144	0.162	0.198
	Gene ontology		GO:0009615	0.998121	0.999874	0.999756	0.999634	0.999102	1	0.975639	0.996108	1	0.985369	1		0.255189	-0.0234765	-0.0234765	-0.0458735	-0.0454545	-0.0238095		0.44686	0.945377		0.265	0.528	0.552	0.557	0.535	0.517
	Gene ontology		GO:0009617	1	0.99993	0.999905	0.994716	0.999849	1	1	0.998851	1	0.921693	1		0.57721	-0.09759	-0.09759	0.00953463	0.00909091	-0.0952381		0.0633472	0.775297		0.149	0.608	0.631	0.47	0.519	0.591
	Gene ontology		GO:0009628	0.999892	0.999233	0.999365	0.988864	0.993082	1	1	0.989178	0.829406	0.739411	1		0.560643	0.103297	0.103297	0.165145	0.163636	0.104762		0.0771515	0.762474		0.041	0.376	0.378	0.308	0.319	0.372
	Gene ontology		GO:0009636	1	1	0.99734	0.995148	0.996346	1	1	0.993055	0.982964	1	1		-0.0551344	-0.00507346	-0.00507346	0.0941795	0.0863636	-0.0047619		0.87029	0.988188		0.508	0.505	0.476	0.366	0.372	0.521
	Gene ontology		GO:0009712	0.998022	0.999629	0.997921	0.99455	0.999814	1	1	1	1	1	1		-0.513516	-0.887856	-0.887856	-0.827788	-0.759091	-0.833333		0.105938	0.000263131		1	1	0.998	0.999	0.997	1
	Gene ontology		GO:0009719	0.999321	0.998606	0.99408	0.978794	0.988677	1	1	0.990484	0.752232	0.871557	1		0.307771	0.0657342	0.0657342	0.13762	0.136364	0.0666667		0.336355	0.847726		0.202	0.442	0.399	0.332	0.348	0.429
	Gene ontology		GO:0009725	0.999819	0.999166	0.99904	0.995199	0.996126	1	1	0.989852	0.889418	0.894119	1		0.479133	0.145554	0.145554	0.201843	0.2	0.147619		0.13566	0.669363		0.066	0.316	0.316	0.279	0.266	0.323
	Gene ontology		GO:0009743	1	1	0.999686	0.997846	1	1	1	0.988823	0.977818	1	0.80626		0.638968	0.405877	0.405877	0.480811	0.440909	0.380952		0.0340017	0.215508		0.018	0.113	0.107	0.069	0.051	0.107
	Gene ontology		GO:0009746	1	1	0.999587	0.998807	1	1	1	0.988443	1	1	0.77617		0.629081	0.167044	0.167044	0.263231	0.227273	0.147619		0.0380182	0.623486		0.025	0.343	0.302	0.211	0.208	0.306
	Gene ontology		GO:0009749	1	1	0.999563	0.998757	1	1	1	0.988243	1	1	0.77467		0.629061	0.167044	0.167044	0.263231	0.227273	0.147619		0.0380274	0.623486		0.031	0.302	0.307	0.2	0.218	0.289
	Gene ontology		GO:0009755	1	0.999795	0.999541	1	1	1	1	1	1	1	1		-0.401282	-0.53135	-0.53135	-0.512392	-0.345455	-0.366667		0.22124	0.0925609		0.878	0.886	0.893	0.936	0.94	0.888
	Gene ontology		GO:0009790	0.990707	0.999966	0.993158	0.968324	0.986877	0.994591	1	0.922247	0.911123	0.723568	1		0.584718	0.158543	0.158543	0.191344	0.190909	0.161905		0.0626714	0.641501		0.061	0.317	0.314	0.314	0.301	0.328
	Gene ontology		GO:0009792	0.999955	0.999297	0.998145	0.974486	0.99555	0.999449	1	0.960272	0.980057	0.823589	1		0.576233	0.0885976	0.0885976	0.173121	0.172727	0.0904762		0.065252	0.795604		0.112	0.412	0.39	0.293	0.325	0.389
	Gene ontology		GO:0009798	1	0.998759	0.997817	0.996223	0.99793	1	1	0.989416	0.977056	0.823154	1		0.600504	0.211905	0.211905	0.293103	0.286364	0.211905		0.0506578	0.531631		0.089	0.283	0.272	0.177	0.189	0.236
	Gene ontology		GO:0009799	0.998984	1	1	0.990545	0.986315	1	1	0.978626	0.885198	0.662097	1		0.60434	0.346445	0.346445	0.352781	0.336364	0.338095		0.0501878	0.296614		0.041	0.154	0.153	0.142	0.151	0.143
	Gene ontology		GO:0009812	1	0.997433	1	1	1	1	1	1	1	1	1		-0.292264	-0.358236	-0.358236	-0.4	-0.2	-0.183333		0.383146	0.279351		0.638	0.643	0.66	0.826	0.804	0.644
	Gene ontology		GO:0009855	0.998968	1	1	0.990526	0.986271	1	1	0.978506	0.884507	0.660973	1		0.604322	0.346445	0.346445	0.352781	0.336364	0.338095		0.0502113	0.296614		0.045	0.155	0.143	0.14	0.145	0.168
	Gene ontology		GO:0009880	0.999345	0.999949	0.999875	0.997966	0.998574	1	1	0.991197	0.968168	1	1		0.050058	-0.233333	-0.233333	-0.195402	-0.190909	-0.233333		0.884522	0.489876		0.295	0.748	0.743	0.721	0.735	0.758
	Gene ontology		GO:0009887	0.996495	0.998874	0.999866	0.98231	0.995656	1	1	0.969291	0.875205	0.861868	1		0.497822	0.154945	0.154945	0.174319	0.172727	0.157143		0.121674	0.64918		0.052	0.341	0.333	0.28	0.322	0.315
	Gene ontology		GO:0009888	0.987961	0.999983	0.997459	0.984916	0.995481	0.999948	1	0.986007	0.901425	0.857944	1		0.524485	0.0839346	0.0839346	0.118451	0.118182	0.0857143		0.10174	0.80618		0.069	0.385	0.403	0.352	0.321	0.399
	Gene ontology		GO:0009890	0.998941	0.996784	0.999668	0.99179	0.993192	1	0.994436	0.909877	0.99153	0.607306	0.762265		0.874177	0.735083	0.735083	0.763636	0.763636	0.752381		0.00024521	0.00995452		0.002	0.007	0.008	0.003	0	0.007
	Gene ontology		GO:0009894	0.996737	0.998567	0.997238	0.996819	0.996509	0.999537	1	0.980869	0.946945	0.390561	0.800884		0.746045	0.632729	0.632729	0.609091	0.609091	0.647619		0.00347965	0.036681		0.014	0.011	0.012	0.022	0.026	0.018
	Gene ontology		GO:0009895	1	1	0.998852	1	0.998214	0.984144	1	0.984591	0.961773	0.86438	1		0.612914	0.473312	0.473312	0.476731	0.454545	0.461905		0.0450946	0.141438		0.052	0.058	0.076	0.064	0.071	0.072
	Gene ontology		GO:0009896	0.998854	0.997341	0.999428	0.99657	0.997258	1	1	0.98629	0.969457	0.650104	0.717224		0.909512	0.61552	0.61552	0.633259	0.631818	0.628571		7.76224e-05	0.0438052		0.007	0.028	0.022	0.023	0.029	0.03
	Gene ontology		GO:0009897	0.999791	0.999782	0.999621	0.998638	0.998031	1	1	0.997211	0.989306	1	1		0.00872929	-0.209524	-0.209524	-0.158182	-0.154545	-0.209524		0.980364	0.536359		0.369	0.733	0.731	0.714	0.686	0.748
	Gene ontology		GO:0009898	0.999984	0.998088	0.999639	0.998684	0.998094	1	1	0.995928	0.932014	0.808594	1		0.600487	0.154945	0.154945	0.165145	0.163636	0.157143		0.0516855	0.64918		0.051	0.322	0.349	0.312	0.334	0.32
	Gene ontology		GO:0009913	0.987375	1	1	0.983388	0.995621	1	1	0.989874	1	1	1		-0.406425	-0.425692	-0.425692	-0.400111	-0.345455	-0.37619		0.214949	0.191766		0.903	0.913	0.905	0.872	0.9	0.916
	Gene ontology		GO:0009914	1	1	1	0.998081	0.99722	1	1	1	1	0.815674	1		0.590467	0.056214	0.056214	0.132968	0.104545	0.0452381		0.0559295	0.869603		0.151	0.417	0.429	0.358	0.384	0.428
	Gene ontology		GO:0009948	1	0.999949	0.996364	0.998247	1	1	1	0.99117	1	1	1		-0.131329	-0.414915	-0.414915	-0.315877	-0.272727	-0.366667		0.69929	0.204474		0.599	0.903	0.907	0.821	0.824	0.89
	Gene ontology		GO:0009952	1	0.999949	0.994744	0.997554	0.998513	1	1	0.993018	1	0.825927	1		0.58645	-0.068313	-0.068313	0.0190693	0.0181818	-0.0666667		0.0582721	0.841816		0.15	0.591	0.583	0.472	0.438	0.566
	Gene ontology		GO:0009953	0.997259	0.998688	0.996351	0.999904	0.999065	1	1	0.97859	1	0.802748	1		0.591832	-0.2	-0.2	-0.227969	-0.222727	-0.2		0.0553492	0.555445		0.119	0.733	0.704	0.729	0.782	0.729
	Gene ontology		GO:0009968	1	0.996873	0.994878	0.987882	0.994004	1	1	0.953548	0.906257	0.75873	0.685199		0.933411	0.666733	0.666733	0.724801	0.718182	0.67619		2.00901e-05	0.0250512		0	0.013	0.014	0.005	0.009	0.014
	Gene ontology		GO:0009986	0.997483	0.998797	0.997934	0.99698	0.995087	0.977621	0.999869	0.98914	0.959621	0.970954	1		0.356633	0.241926	0.241926	0.254545	0.254545	0.247619		0.281322	0.473553		0.149	0.238	0.222	0.205	0.215	0.238
	Gene ontology		GO:0009988	0.989025	1	1	0.998924	0.998026	1	1	0.997283	1	1	1		-0.322926	-0.339476	-0.339476	-0.379052	-0.327273	-0.3		0.332585	0.307084		0.873	0.837	0.832	0.872	0.892	0.858
	Gene ontology		GO:0009991	1	0.999895	1	0.999535	0.994644	1	1	0.999197	0.999535	1	1		-0.0749841	-0.126837	-0.126837	-0.0594818	-0.0545455	-0.119048		0.826448	0.710174		0.56	0.65	0.656	0.554	0.566	0.626
	Gene ontology		GO:0010001	0.99852	0.99783	1	0.999045	0.993823	0.991997	1	0.986974	0.944224	1	1		0.0403996	-0.0166667	-0.0166667	-0.0511766	-0.05	-0.0166667		0.907966	0.961209		0.319	0.506	0.54	0.561	0.579	0.51
	Gene ontology		GO:0010008	1	0.99933	0.997048	0.998364	0.998908	1	1	0.997283	0.988594	0.999712	1		-0.0492974	-0.130952	-0.130952	-0.0325669	-0.0318182	-0.130952		0.884331	0.701137		0.469	0.64	0.628	0.55	0.505	0.653
	Gene ontology		GO:0010035	0.999546	0.999969	0.99988	0.997577	0.99723	0.999995	1	1	0.87465	0.989601	1		0.105669	-0.103297	-0.103297	-0.0825723	-0.0818182	-0.104762		0.751673	0.762474		0.209	0.61	0.585	0.6	0.611	0.632
	Gene ontology		GO:0010038	0.999961	0.999683	0.999301	0.997171	0.998731	0.99893	1	1	0.877137	1	1		0.0568208	-0.419048	-0.419048	-0.334974	-0.327273	-0.419048		0.869636	0.199543		0.283	0.895	0.898	0.858	0.838	0.91
	Gene ontology		GO:0010107	1	1	0.997651	1	1	1	1	0.983196	1	1	1		0.00324937	-0.0759072	-0.0759072	-0.040452	-0.0272727	-0.052381		0.993129	0.824455		0.395	0.543	0.561	0.539	0.558	0.524
	Gene ontology		GO:0010171	1	0.999949	1	1	0.999473	1	1	0.987084	1	0.796873	0.762265		0.912781	0.585985	0.585985	0.555163	0.509091	0.55		8.19886e-05	0.0581653		0.001	0.036	0.023	0.051	0.041	0.036
	Gene ontology		GO:0010212	0.999864	1	0.999663	0.997304	0.99783	0.995269	1	0.993266	0.987864	1	1		-0.0148554	-0.0404762	-0.0404762	0.0186097	0.0181818	-0.0404762		0.964493	0.905943		0.424	0.551	0.586	0.443	0.464	0.57
	Gene ontology		GO:0010243	0.99898	0.999457	0.997144	0.990412	0.992763	1	1	0.99361	0.886657	0.865133	1		0.511858	0.0751248	0.0751248	0.13762	0.136364	0.0761905		0.109887	0.82624		0.042	0.426	0.392	0.347	0.323	0.418
	Gene ontology		GO:0010256	0.991815	0.997733	0.999664	0.996573	0.994903	0.99502	0.995338	0.989548	0.903087	0.71729	1		0.598589	0.330322	0.330322	0.263636	0.263636	0.338095		0.0531893	0.321138		0.054	0.142	0.15	0.218	0.21	0.179
	Gene ontology		GO:0010389	0.997923	0.998989	0.996002	0.994131	1	1	1	1	1	1	1		-0.56697	-0.82983	-0.82983	-0.768634	-0.663636	-0.733333		0.0687832	0.00157425		0.997	0.997	0.998	0.994	0.996	0.998
	Gene ontology		GO:0010390	0.997677	1	1	0.998827	0.999188	1	1	0.995655	1	1	0.762265		0.624963	0.121763	0.121763	0.104093	0.0954545	0.114286		0.0398712	0.721359		0.045	0.367	0.341	0.379	0.366	0.353
	Gene ontology		GO:0010466	1	0.999878	0.998572	0.998355	0.99969	1	1	0.992379	0.999476	0.892348	1		0.59238	0.0785714	0.0785714	0.181444	0.177273	0.0785714		0.0548733	0.818381		0.136	0.394	0.394	0.276	0.286	0.372
	Gene ontology		GO:0010469	1	0.997726	1	0.997142	0.995731	1	1	0.998747	1	0.203025	1		0.592019	-0.0456612	-0.0456612	0.0148704	0.0136364	-0.0428571		0.0553462	0.893949		0.159	0.539	0.549	0.477	0.475	0.548
	Gene ontology		GO:0010470	1	0.999461	1	1	0.999253	0.989499	1	1	1	0.791945	1		0.591855	0.0969931	0.0969931	0.0737046	0.0636364	0.0857143		0.0551777	0.776641		0.13	0.368	0.38	0.409	0.4	0.358
	Gene ontology		GO:0010494	1	0.999114	1	1	0.99905	1	1	0.989717	1	1	1		0.0138394	-0.0976348	-0.0976348	-0.121406	-0.0954545	-0.0785714		0.96812	0.775196		0.368	0.59	0.599	0.647	0.636	0.611
	Gene ontology		GO:0010498	1	0.999276	0.997165	0.997822	0.997799	1	1	0.978762	1	0.930538	1		0.579799	-0.0439155	-0.0439155	0.0286039	0.0272727	-0.0428571		0.0621697	0.897985		0.084	0.531	0.516	0.458	0.484	0.547
	Gene ontology		GO:0010499	1	1	0.998971	0.998521	0.999831	1	1	1	0.956661	1	1		0.0496938	-0.231706	-0.231706	-0.105292	-0.0909091	-0.204762		0.885467	0.492995		0.31	0.746	0.752	0.598	0.625	0.75
	Gene ontology		GO:0010501	0.999393	0.999891	1	0.999306	0.998954	1	1	0.99585	1	0.83714	1		0.593116	-0.019518	-0.019518	-0.0190693	-0.0181818	-0.0190476		0.0544303	0.954578		0.117	0.532	0.539	0.546	0.508	0.523
	Gene ontology		GO:0010506	0.999557	0.997358	0.99948	1	0.999831	1	1	0.980207	0.98516	0.783763	0.765842		0.9244	0.610389	0.610389	0.550482	0.545455	0.619048		4.23384e-05	0.0461017		0	0.025	0.022	0.033	0.047	0.024
	Gene ontology		GO:0010507	1	1	0.99739	1	0.999647	1	1	0.975704	1	1	1		0.0120292	-0.127221	-0.127221	-0.0924995	-0.0727273	-0.102381		0.972822	0.709328		0.334	0.671	0.624	0.587	0.576	0.644
	Gene ontology		GO:0010508	0.999656	0.996278	1	1	0.999899	1	1	0.986267	0.991437	0.885707	0.762265		0.855446	0.680952	0.680952	0.59551	0.581818	0.680952		0.000562038	0.0210697		0	0.015	0.014	0.02	0.025	0.016
	Gene ontology		GO:0010517	1	0.996063	0.995823	0.997665	0.995102	1	1	0.998603	0.645806	0.905172	1		0.194043	0.0642857	0.0642857	0.116311	0.113636	0.0642857		0.52557	0.851049		0.205	0.407	0.426	0.373	0.385	0.415
	Gene ontology		GO:0010518	1	0.995976	0.995403	0.997889	0.995433	1	1	0.998276	0.693973	0.892916	1		0.238233	0.0404762	0.0404762	0.0977008	0.0954545	0.0404762		0.443842	0.905943		0.19	0.442	0.437	0.355	0.387	0.448
	Gene ontology		GO:0010522	1	0.999157	0.999611	0.998659	0.997979	0.987733	0.996049	0.996957	1	1	0.842619		0.624235	0.258242	0.258242	0.302765	0.3	0.261905		0.0402181	0.443254		0.051	0.209	0.206	0.181	0.153	0.225
	Gene ontology		GO:0010524	1	0.998764	0.999428	1	1	1	1	1	1	1	1		-0.403708	-0.53135	-0.53135	-0.525876	-0.354545	-0.366667		0.21818	0.0925609		0.889	0.898	0.895	0.942	0.943	0.933
	Gene ontology		GO:0010543	0.997444	1	1	0.992368	0.99957	1	1	1	0.944005	0.793491	1		0.595599	0.111616	0.111616	0.12392	0.113636	0.104762		0.0540752	0.743876		0.081	0.378	0.35	0.361	0.353	0.392
	Gene ontology		GO:0010558	0.999768	0.997853	0.999557	0.992487	0.993337	1	0.994029	0.906566	0.996192	0.58539	0.762265		0.862536	0.618772	0.618772	0.681818	0.681818	0.633333		0.00034174	0.0423914		0.003	0.022	0.023	0.015	0.009	0.025
	Gene ontology		GO:0010559	1	1	1	0.995938	0.995689	1	1	0.962757	1	1	0.762265		0.631921	0.301756	0.301756	0.357994	0.309091	0.266667		0.0370762	0.36715		0.025	0.177	0.181	0.137	0.138	0.173
	Gene ontology		GO:0010562	0.996324	0.993218	0.999382	0.992395	0.992721	1	1	0.995339	0.94582	0.548552	1		0.5956	0.0234765	0.0234765	0.0642229	0.0636364	0.0238095		0.0533078	0.945377		0.112	0.481	0.459	0.442	0.422	0.475
	Gene ontology		GO:0010563	0.997826	0.993048	0.999781	0.993365	0.99959	0.997807	0.998111	0.985115	0.918618	0.609248	1		0.601684	0.195402	0.195402	0.190909	0.190909	0.2		0.0504224	0.564757		0.077	0.272	0.251	0.27	0.286	0.298
	Gene ontology		GO:0010564	0.996194	0.998179	0.999263	0.984871	0.996274	0.997487	1	0.987709	0.966054	1	1		-0.109617	-0.286413	-0.286413	-0.256892	-0.254545	-0.290476		0.744026	0.393176		0.568	0.798	0.801	0.764	0.766	0.796
	Gene ontology		GO:0010565	1	1	0.99934	0.997512	0.99939	1	1	0.996409	0.996945	1	1		-0.128488	-0.0405877	-0.0405877	0.0644386	0.0590909	-0.0380952		0.706268	0.905685		0.608	0.553	0.558	0.395	0.407	0.572
	Gene ontology		GO:0010574	0.996255	0.999874	0.999387	0.993978	0.999206	1	1	0.993222	1	1	1		-0.326533	-0.575781	-0.575781	-0.543474	-0.518182	-0.561905		0.326614	0.0637906		0.832	0.981	0.974	0.955	0.951	0.963
	Gene ontology		GO:0010575	0.99622	0.999874	0.999387	0.993967	0.999206	1	1	0.993222	1	1	1		-0.327521	-0.575781	-0.575781	-0.543474	-0.518182	-0.561905		0.32507	0.0637906		0.842	0.97	0.969	0.956	0.95	0.975
	Gene ontology		GO:0010578	1	0.999598	0.99852	0.996311	0.999156	1	1	1	1	0.798346	1		0.586827	-0.291724	-0.291724	-0.178445	-0.163636	-0.27381		0.0580826	0.384066		0.186	0.809	0.815	0.71	0.739	0.846
	Gene ontology		GO:0010579	1	0.999598	0.99852	0.996311	0.999156	1	1	1	1	0.798346	1		0.586827	-0.291724	-0.291724	-0.178445	-0.163636	-0.27381		0.0580826	0.384066		0.185	0.824	0.817	0.701	0.725	0.81
	Gene ontology		GO:0010594	1	0.999914	0.999844	0.989024	0.995947	1	1	0.989429	0.939372	1	1		0.0176354	-0.175662	-0.175662	-0.0667424	-0.0636364	-0.171429		0.961998	0.605408		0.364	0.692	0.729	0.569	0.565	0.688
	Gene ontology		GO:0010595	1	0.999897	0.999579	0.990508	0.993599	1	1	0.998129	0.905192	1	0.841586		0.592503	0.235714	0.235714	0.325669	0.318182	0.235714		0.0571174	0.485328		0.029	0.23	0.223	0.153	0.143	0.245
	Gene ontology		GO:0010596	1	1	1	0.995528	0.996511	1	1	0.987665	1	1	1		-0.074927	-0.127221	-0.127221	-0.0289061	-0.0227273	-0.102381		0.825696	0.709328		0.506	0.624	0.637	0.505	0.531	0.638
	Gene ontology		GO:0010608	0.999962	0.999706	0.999835	0.999694	0.998258	1	1	0.976305	1	1	1		0.0302663	-0.526986	-0.526986	-0.476731	-0.454545	-0.514286		0.929981	0.0957788		0.318	0.946	0.956	0.938	0.938	0.954
	Gene ontology		GO:0010629	0.999953	0.998524	0.99978	0.993033	0.995557	0.999056	0.994417	0.904544	0.998033	0.605739	0.491266		0.911668	0.71182	0.71182	0.781818	0.781818	0.728571		5.97286e-05	0.0140088		0.002	0.005	0.009	0	0.002	0.011
	Gene ontology		GO:0010631	0.992665	0.999712	1	0.981873	0.989886	1	1	1	1	1	1		-0.401429	-0.668175	-0.668175	-0.642283	-0.554545	-0.590476		0.220745	0.024625		0.928	0.984	0.982	0.988	0.986	0.988
	Gene ontology		GO:0010632	1	0.999994	0.997625	0.983573	0.996842	1	1	0.994848	0.963319	1	1		-0.078619	-0.175662	-0.175662	-0.0667424	-0.0636364	-0.171429		0.814793	0.605408		0.556	0.685	0.707	0.56	0.558	0.678
	Gene ontology		GO:0010633	1	0.999675	0.995555	0.993727	0.997371	1	1	0.989406	1	1	1		-0.247516	-0.443928	-0.443928	-0.32715	-0.3	-0.416667		0.461949	0.171376		0.752	0.909	0.927	0.858	0.855	0.912
	Gene ontology		GO:0010634	1	0.999914	0.999778	0.98299	0.995419	1	1	0.998802	0.929008	1	0.942675		0.416027	0.216667	0.216667	0.30706	0.3	0.216667		0.202886	0.522226		0.131	0.238	0.265	0.2	0.146	0.254
	Gene ontology		GO:0010638	0.972741	0.996126	0.999883	0.990658	0.999406	0.997294	1	0.987623	0.988021	0.468084	1		0.583319	0	0	-0.0546698	-0.0545455	-2.16693e-16		0.0618621	1		0.153	0.503	0.496	0.58	0.586	0.488
	Gene ontology		GO:0010639	0.998866	1	0.999302	0.999371	0.999389	1	1	0.975343	0.991665	0.920953	1		0.602063	0.178571	0.178571	0.167487	0.163636	0.178571		0.0502736	0.59935		0.06	0.286	0.268	0.315	0.306	0.325
	Gene ontology		GO:0010648	1	0.99702	0.995191	0.988896	0.994521	1	1	0.950791	0.894143	0.777843	0.762265		0.943666	0.666733	0.666733	0.724801	0.718182	0.67619		1.43789e-05	0.0250512		0.001	0.009	0.007	0.004	0.008	0.018
	Gene ontology		GO:0010675	1	0.999172	1	0.993888	0.999851	0.997058	0.999987	0.995449	1	1	1		-0.27409	-0.317168	-0.317168	-0.219296	-0.209091	-0.309524		0.414715	0.341925		0.765	0.83	0.825	0.735	0.72	0.861
	Gene ontology		GO:0010676	1	0.999513	1	0.983936	0.999855	1	1	0.993507	1	1	1		-0.274315	-0.366418	-0.366418	-0.27376	-0.236364	-0.32381		0.414594	0.267711		0.781	0.886	0.868	0.802	0.784	0.863
	Gene ontology		GO:0010677	1	0.997885	1	1	0.999825	0.98413	0.98577	1	1	1	1		-0.110306	-0.167044	-0.167044	-0.189526	-0.163636	-0.147619		0.746322	0.623486		0.53	0.682	0.691	0.722	0.725	0.694
	Gene ontology		GO:0010712	1	0.999155	1	0.998362	0.999573	1	1	1	1	1	1		-0.426036	-0.550305	-0.550305	-0.456716	-0.359091	-0.442857		0.191337	0.0794126		0.967	0.974	0.969	0.918	0.915	0.966
	Gene ontology		GO:0010717	1	0.999902	0.998935	0.988955	0.998829	1	1	0.966773	1	1	0.841586		0.618478	0.0341565	0.0341565	0.12395	0.118182	0.0333333		0.0432604	0.920585		0.048	0.447	0.448	0.361	0.355	0.468
	Gene ontology		GO:0010718	1	0.99964	0.999831	0.987904	0.998208	1	1	0.957002	1	1	0.762265		0.624546	0.0341565	0.0341565	0.114416	0.109091	0.0333333		0.0405855	0.920585		0.047	0.455	0.433	0.365	0.385	0.45
	Gene ontology		GO:0010719	1	1	1	0.999431	1	1	1	1	1	1	1		-0.292264	-0.358236	-0.358236	-0.2	-0.1	-0.183333		0.383146	0.279351		0.63	0.633	0.62	0.656	0.656	0.619
	Gene ontology		GO:0010720	0.99967	0.999039	0.999852	0.981479	0.983667	0.968997	1	0.97423	0.983884	0.462103	0.312627		0.897479	0.604815	0.604815	0.636364	0.636364	0.619048		8.76776e-05	0.0486894		0.001	0.023	0.022	0.016	0.027	0.026
	Gene ontology		GO:0010721	0.98567	0.998609	0.999165	0.994996	0.99307	1	1	0.989912	0.98806	0.960497	1		0.468843	0.0422577	0.0422577	-0.0183494	-0.0181818	0.0428571		0.148247	0.90182		0.132	0.462	0.442	0.51	0.551	0.426
	Gene ontology		GO:0010743	1	0.998329	0.992066	0.999398	0.994073	1	1	1	1	1	1		-0.357976	-0.668175	-0.668175	-0.579108	-0.5	-0.590476		0.279507	0.024625		0.9	0.984	0.986	0.974	0.96	0.984
	Gene ontology		GO:0010765	1	0.998314	1	0.984701	0.997977	0.982081	0.978248	0.993249	0.95768	0.796885	1		0.591605	0.446054	0.446054	0.495434	0.490909	0.452381		0.056076	0.16909		0.092	0.076	0.065	0.061	0.048	0.076
	Gene ontology		GO:0010769	0.997955	0.999112	0.995474	0.983994	0.990849	1	1	0.982113	0.998779	0.376384	0.762265		0.756768	0.387032	0.387032	0.432803	0.431818	0.395238		0.00296857	0.239624		0.009	0.115	0.115	0.089	0.082	0.119
	Gene ontology		GO:0010770	1	0.997997	0.999005	0.987869	0.990317	1	1	0.96418	1	0.350047	0.431325		0.902538	0.378571	0.378571	0.44198	0.431818	0.378571		0.000103699	0.250936		0.01	0.138	0.117	0.1	0.094	0.121
	Gene ontology		GO:0010771	0.982153	1	0.996426	0.99682	0.991461	1	1	0.996426	0.957468	0.871785	1		0.563065	0.102381	0.102381	0.0651339	0.0636364	0.102381		0.073475	0.764528		0.101	0.367	0.37	0.416	0.449	0.378
	Gene ontology		GO:0010799	1	0.999528	1	1	1	1	1	1	1	0.772976	1		0.592252	0.0897085	0.0897085	0.053936	0.0363636	0.0619048		0.0549127	0.793089		0.145	0.334	0.338	0.414	0.418	0.371
	Gene ontology		GO:0010810	0.99981	0.998865	0.99144	0.981803	0.991366	1	1	0.993716	0.981401	0.927578	1		0.512714	0.0234765	0.0234765	0.100922	0.1	0.0238095		0.109503	0.945377		0.124	0.458	0.47	0.375	0.376	0.498
	Gene ontology		GO:0010811	1	0.999949	1	0.983376	0.995861	1	1	1	1	0.850383	1		0.565226	-0.129324	-0.129324	-0.0526462	-0.0454545	-0.114286		0.0713872	0.704708		0.2	0.642	0.642	0.553	0.544	0.641
	Gene ontology		GO:0010812	0.997502	0.999813	0.988635	0.995676	0.995263	1	1	0.98823	0.942138	1	1		-0.0205053	-0.233333	-0.233333	-0.195402	-0.190909	-0.233333		0.946928	0.489876		0.389	0.766	0.749	0.707	0.734	0.741
	Gene ontology		GO:0010817	0.999855	0.999981	1	0.999933	0.998917	1	1	0.999074	0.984696	0.975575	1		0.566707	0.230952	0.230952	0.200054	0.195455	0.230952		0.0693843	0.494442		0.034	0.256	0.239	0.296	0.256	0.249
	Gene ontology		GO:0010821	0.999686	0.996921	0.999622	0.997915	0.999866	1	1	0.995482	0.995926	0.937413	1		0.584156	0.0751248	0.0751248	0.091747	0.0909091	0.0761905		0.059344	0.82624		0.117	0.387	0.394	0.375	0.413	0.414
	Gene ontology		GO:0010822	0.99965	0.997377	0.999319	0.997199	0.999844	1	1	0.996613	0.994884	0.926613	1		0.58409	0.0845154	0.0845154	0.119271	0.118182	0.0857143		0.0594032	0.804861		0.129	0.368	0.384	0.372	0.371	0.367
	Gene ontology		GO:0010823	1	0.999891	1	1	1	1	1	0.984589	1	1	1		0.0417735	-0.0759072	-0.0759072	-0.107872	-0.0727273	-0.052381		0.902976	0.824455		0.336	0.552	0.579	0.611	0.63	0.586
	Gene ontology		GO:0010824	1	0.999895	0.996754	0.996078	0.999581	1	1	0.993278	0.960282	1	1		0.0207543	-0.146385	-0.146385	-0.0476731	-0.0454545	-0.142857		0.953749	0.66757		0.33	0.653	0.648	0.558	0.563	0.687
	Gene ontology		GO:0010827	1	0.998394	1	0.997185	0.997681	1	1	0.993621	0.989094	1	1		-0.035473	-0.00507346	-0.00507346	0.0594818	0.0545455	-0.0047619		0.916492	0.988188		0.471	0.475	0.483	0.436	0.43	0.516
	Gene ontology		GO:0010828	1	1	1	0.996034	0.997644	1	1	0.993369	1	1	1		-0.134355	-0.127221	-0.127221	-0.0289061	-0.0227273	-0.102381		0.693275	0.709328		0.593	0.641	0.63	0.546	0.529	0.628
	Gene ontology		GO:0010830	1	0.999889	1	0.995409	0.994042	0.984109	0.985433	0.987337	1	1	1		-0.127665	-0.10247	-0.10247	-0.0572078	-0.0545455	-0.1		0.707602	0.764329		0.628	0.624	0.63	0.558	0.565	0.623
	Gene ontology		GO:0010833	1	1	1	0.995464	0.997072	1	1	0.996581	1	1	1		-0.232425	-0.192311	-0.192311	-0.0751558	-0.0590909	-0.154762		0.491737	0.57105		0.712	0.708	0.709	0.595	0.577	0.709
	Gene ontology		GO:0010862	1	1	1	1	0.999486	1	1	1	1	1	1		-0.054785	-0.102353	-0.102353	-0.1	-0.05	-0.052381		0.872895	0.76459		0.486	0.544	0.578	0.522	0.543	0.545
	Gene ontology		GO:0010863	1	0.995792	0.994816	0.997197	0.99622	1	1	0.9978	0.671563	0.871455	1		0.256891	0.0166667	0.0166667	0.0697863	0.0681818	0.0166667		0.406524	0.961209		0.225	0.463	0.495	0.428	0.409	0.495
	Gene ontology		GO:0010869	1	0.998088	0.998513	0.998362	0.997936	1	1	1	1	1	1		-0.526961	-0.641232	-0.641232	-0.558049	-0.481818	-0.566667		0.095773	0.0334781		0.973	0.969	0.979	0.953	0.968	0.984
	Gene ontology		GO:0010876	1	0.996911	0.996235	0.995215	0.992963	1	1	0.997899	0.977063	0.997761	1		-0.0377089	-0.197619	-0.197619	-0.0977008	-0.0954545	-0.197619		0.910177	0.560259		0.464	0.743	0.731	0.602	0.616	0.743
	Gene ontology		GO:0010880	1	1	1	0.99788	0.997379	0.979012	0.97767	0.9957	1	1	0.762265		0.624478	0.414758	0.414758	0.448127	0.427273	0.404762		0.0402964	0.204663		0.054	0.105	0.079	0.083	0.084	0.094
	Gene ontology		GO:0010883	1	0.999842	0.988268	0.999175	0.996423	1	1	0.998329	1	1	1		-0.327787	-0.50481	-0.50481	-0.406459	-0.372727	-0.47381		0.324919	0.113262		0.872	0.943	0.943	0.896	0.905	0.944
	Gene ontology		GO:0010906	1	0.998747	1	0.996786	0.999663	1	1	0.994875	1	1	1		-0.193375	-0.307145	-0.307145	-0.231643	-0.2	-0.271429		0.568388	0.358224		0.654	0.817	0.816	0.775	0.755	0.818
	Gene ontology		GO:0010921	0.994146	0.996214	0.999777	0.995938	0.999829	0.999838	1	0.984577	1	0.775008	1		0.585031	-0.262937	-0.262937	-0.275241	-0.272727	-0.266667		0.059321	0.434707		0.155	0.776	0.798	0.808	0.793	0.795
	Gene ontology		GO:0010923	0.987023	0.996832	0.999638	0.993625	0.999479	1	1	0.995838	1	0.880241	1		0.550063	-0.304762	-0.304762	-0.321017	-0.313636	-0.304762		0.0814249	0.362157		0.181	0.807	0.826	0.814	0.84	0.842
	Gene ontology		GO:0010927	0.957618	0.999842	0.999975	0.993569	0.993793	1	1	0.999815	0.943794	0.739439	1		0.563271	0	0	-0.0183494	-0.0181818	-8.66773e-17		0.07508	1		0.121	0.496	0.5	0.534	0.527	0.489
	Gene ontology		GO:0010939	1	1	0.996918	1	0.999048	1	1	1	1	1	1		-0.304117	-0.358834	-0.358834	-0.310132	-0.209091	-0.247619		0.36323	0.278491		0.849	0.853	0.875	0.823	0.805	0.845
	Gene ontology		GO:0010942	0.999238	0.999666	0.999593	0.987293	0.996019	1	1	0.982426	0.996149	0.966271	1		0.469778	0.046953	0.046953	0.091747	0.0909091	0.047619		0.146707	0.890964		0.113	0.448	0.443	0.399	0.394	0.428
	Gene ontology		GO:0010948	0.999647	1	0.998975	0.997851	0.999578	1	1	0.995572	0.955652	1	1		0.0478681	-0.146385	-0.146385	-0.076277	-0.0727273	-0.142857		0.889823	0.66757		0.27	0.65	0.679	0.583	0.581	0.686
	Gene ontology		GO:0010950	0.999658	1	0.999883	0.994396	0.99989	1	1	0.998782	1	1	1		-0.31041	-0.525103	-0.525103	-0.460984	-0.422727	-0.492857		0.352809	0.0971893		0.84	0.96	0.943	0.928	0.923	0.951
	Gene ontology		GO:0010951	1	0.999878	0.998572	0.998355	0.99969	1	1	0.992306	0.999368	0.888954	1		0.592592	0.0785714	0.0785714	0.181444	0.177273	0.0785714		0.0547581	0.818381		0.14	0.41	0.387	0.283	0.288	0.372
	Gene ontology		GO:0010952	0.998051	0.999828	0.999456	0.995073	0.9999	1	1	0.994424	0.995677	1	1		-0.228056	-0.37619	-0.37619	-0.334974	-0.327273	-0.37619		0.499634	0.254174		0.676	0.862	0.877	0.829	0.849	0.861
	Gene ontology		GO:0010955	1	1	0.999244	1	0.997306	1	1	1	0.970038	1	1		0.0544731	-0.0207104	-0.0207104	0.00578122	0.00454545	-0.0166667		0.874016	0.951806		0.267	0.486	0.532	0.484	0.52	0.492
	Gene ontology		GO:0010959	1	0.997578	0.999473	0.986325	0.995919	0.945296	0.775284	0.991312	0.990898	0.764711	1		0.406616	0.296102	0.296102	0.373577	0.372727	0.302381		0.218601	0.376636		0.135	0.178	0.175	0.111	0.124	0.2
	Gene ontology		GO:0010962	1	0.997989	1	0.995997	0.999855	1	1	0.993332	1	1	1		-0.199188	-0.307145	-0.307145	-0.231643	-0.2	-0.271429		0.556426	0.358224		0.698	0.849	0.841	0.739	0.763	0.83
	Gene ontology		GO:0010965	0.998342	1	1	1	0.99887	0.989711	1	0.984883	0.943558	1	1		0.0591503	0.164888	0.164888	0.0941795	0.0863636	0.154762		0.863533	0.628038		0.315	0.295	0.323	0.401	0.401	0.294
	Gene ontology		GO:0010970	0.994247	0.999943	0.993753	0.999403	0.996766	1	1	1	1	0.902829	1		0.561674	-0.419637	-0.419637	-0.419524	-0.4	-0.409524		0.0731689	0.198846		0.202	0.907	0.904	0.902	0.911	0.92
	Gene ontology		GO:0010975	0.992321	0.999685	0.999312	0.987263	0.981138	1	1	0.997519	0.967887	0.537146	0.762265		0.828897	0.50827	0.50827	0.514808	0.513636	0.519048		0.000807697	0.110407		0.012	0.049	0.05	0.05	0.059	0.074
	Gene ontology		GO:0010976	0.999586	0.999904	0.999914	0.986535	0.980452	1	1	0.991921	0.973499	0.558696	0.467281		0.908424	0.56889	0.56889	0.578589	0.577273	0.580952		8.08357e-05	0.067791		0.002	0.033	0.034	0.033	0.027	0.031
	Gene ontology		GO:0010977	0.963022	1	0.999532	0.994045	0.986431	1	1	0.995824	0.949441	0.850169	1		0.532997	0.102381	0.102381	0.0837436	0.0818182	0.102381		0.0958951	0.764528		0.095	0.37	0.345	0.409	0.384	0.388
	Gene ontology		GO:0012501	1	0.999264	0.995153	0.972732	0.99572	0.999964	1	0.993136	0.927995	0.395281	1		0.593308	0.145554	0.145554	0.247717	0.245455	0.147619		0.0550517	0.669363		0.122	0.321	0.333	0.203	0.224	0.335
	Gene ontology		GO:0012506	0.995153	0.999895	0.998467	0.988627	0.996214	1	1	1	0.881703	0.802176	1		0.556727	-0.104762	-0.104762	-0.0837436	-0.0818182	-0.104762		0.0792033	0.75919		0.05	0.621	0.624	0.573	0.558	0.638
	Gene ontology		GO:0012507	1	1	1	0.998101	0.999092	0.98715	1	1	0.965772	1	1		0.028579	-0.00538851	-0.00538851	0.0737046	0.0636364	-0.0047619		0.934728	0.987455		0.322	0.492	0.481	0.403	0.407	0.483
	Gene ontology		GO:0014013	1	0.999032	0.999885	0.992432	0.995646	0.989739	1	0.977389	1	1	1		-0.0976366	-0.336686	-0.336686	-0.2479	-0.236364	-0.328571		0.772961	0.311332		0.532	0.871	0.841	0.77	0.751	0.852
	Gene ontology		GO:0014020	1	0.996864	1	0.99323	0.993869	1	1	0.977146	0.894506	0.7947	1		0.587049	0.322047	0.322047	0.37185	0.354545	0.314286		0.0598592	0.334134		0.038	0.155	0.167	0.111	0.112	0.16
	Gene ontology		GO:0014031	0.991375	0.999966	0.998865	0.978008	0.999278	0.994957	0.997351	0.965667	1	1	1		-0.218567	-0.502397	-0.502397	-0.46791	-0.463636	-0.509524		0.514604	0.115279		0.702	0.946	0.943	0.923	0.934	0.941
	Gene ontology		GO:0014032	0.997912	1	1	0.992265	1	0.988607	0.984419	1	1	1	1		-0.230276	-0.264037	-0.264037	-0.242172	-0.209091	-0.233333		0.494695	0.432716		0.698	0.79	0.792	0.787	0.801	0.802
	Gene ontology		GO:0014033	0.997931	0.999949	1	0.992525	1	0.988702	0.984487	0.991184	1	1	1		-0.203399	-0.214698	-0.214698	-0.209762	-0.2	-0.209524		0.547701	0.526105		0.697	0.732	0.74	0.745	0.743	0.75
	Gene ontology		GO:0014047	1	1	1	0.997986	1	1	1	0.997159	1	1	0.762265		0.625649	0.328408	0.328408	0.398904	0.313636	0.264286		0.039546	0.324119		0.043	0.13	0.146	0.126	0.127	0.171
	Gene ontology		GO:0014065	0.997223	0.994996	0.999527	1	0.993611	1	1	0.992641	1	1	1		-0.253588	-0.393193	-0.393193	-0.460984	-0.422727	-0.369048		0.451177	0.231575		0.748	0.893	0.891	0.915	0.912	0.893
	Gene ontology		GO:0014066	0.993599	0.997905	0.999671	0.995801	0.993257	1	1	0.998543	0.856143	1	1		0.0401411	-0.395238	-0.395238	-0.409413	-0.4	-0.395238		0.911433	0.228939		0.334	0.872	0.88	0.889	0.911	0.894
	Gene ontology		GO:0014068	0.998266	0.998789	1	0.998242	0.994322	1	1	1	0.978736	1	1		-0.0124695	-0.317091	-0.317091	-0.312279	-0.286364	-0.297619		0.969204	0.342047		0.418	0.846	0.827	0.821	0.837	0.831
	Gene ontology		GO:0014069	1	0.998939	0.999576	0.999401	0.998714	0.986947	0.995289	0.996403	1	0.130723	1		0.592673	0.173726	0.173726	0.201843	0.2	0.17619		0.0546918	0.609452		0.127	0.32	0.287	0.268	0.265	0.304
	Gene ontology		GO:0014070	1	0.998671	0.998691	0.990421	0.992975	1	1	0.990193	0.932353	1	1		0.0160398	-0.121988	-0.121988	-0.0381385	-0.0363636	-0.119048		0.96646	0.720864		0.362	0.646	0.643	0.539	0.53	0.641
	Gene ontology		GO:0014074	0.997737	0.999077	1	0.993202	0.995267	1	1	0.999085	0.9771	1	1		-0.0704863	-0.312288	-0.312288	-0.295573	-0.281818	-0.304762		0.834071	0.349811		0.454	0.817	0.822	0.826	0.819	0.822
	Gene ontology		GO:0014704	1	0.999462	1	0.995865	0.996291	0.983111	0.983565	0.979001	0.960966	0.537326	0.762265		0.8416	0.937269	0.937269	0.956722	0.954545	0.957143		0.000479628	2.07303e-05		0.001	0	0	0	0	0
	Gene ontology		GO:0014706	1	1	1	0.992208	0.999511	1	1	0.994575	0.953618	0.932084	1		0.539019	0.362753	0.362753	0.4362	0.4	0.340476		0.088462	0.272892		0.051	0.118	0.114	0.088	0.095	0.134
	Gene ontology		GO:0014910	1	0.99872	1	0.998062	0.997605	1	1	1	0.961027	1	1		0.0396563	-0.177821	-0.177821	-0.115822	-0.1	-0.157143		0.909034	0.600911		0.321	0.697	0.7	0.623	0.634	0.706
	Gene ontology		GO:0015020	0.998742	0.997674	1	0.99891	1	1	1	1	1	1	1		-0.523184	-0.683444	-0.683444	-0.722652	-0.568182	-0.55		0.0985915	0.0204216		0.978	0.984	0.974	0.991	0.993	0.972
	Gene ontology		GO:0015026	1	0.999949	1	1	0.999985	1	1	0.991184	0.966582	1	1		0.0765577	0.123936	0.123936	0.0947631	0.0818182	0.109524		0.822754	0.716563		0.269	0.351	0.366	0.383	0.393	0.346
	Gene ontology		GO:0015030	0.998644	1	1	0.997408	0.998812	0.992929	1	0.997959	1	1	1		-0.211687	-0.314555	-0.314555	-0.277582	-0.254545	-0.295238		0.531382	0.346136		0.738	0.823	0.845	0.786	0.794	0.828
	Gene ontology		GO:0015031	0.999597	0.999171	1	0.997681	0.996048	0.999949	1	0.997303	0.97966	0.974205	1		0.516896	0.215984	0.215984	0.220193	0.218182	0.219048		0.104043	0.52357		0.052	0.262	0.263	0.216	0.264	0.262
	Gene ontology		GO:0015036	1	1	1	1	0.999906	1	1	1	1	1	1		-0.054785	-0.102353	-0.102353	-0.1	-0.05	-0.052381		0.872895	0.76459		0.525	0.522	0.554	0.524	0.547	0.592
	Gene ontology		GO:0015075	1	0.998497	0.985839	0.982001	0.985274	0.890056	0.611805	0.995718	0.685255	0.959584	1		0.012433	0.23082	0.23082	0.309796	0.309091	0.235714		0.958133	0.494696		0.394	0.262	0.249	0.172	0.156	0.228
	Gene ontology		GO:0015077	1	0.996779	0.996633	0.988917	0.994248	1	1	0.999563	0.951751	1	1		-0.0455846	-0.312288	-0.312288	-0.200227	-0.190909	-0.304762		0.888708	0.349811		0.455	0.809	0.837	0.723	0.748	0.831
	Gene ontology		GO:0015078	1	0.999575	1	0.997202	0.999626	1	1	1	1	1	1		-0.347422	-0.550305	-0.550305	-0.456716	-0.359091	-0.442857		0.295074	0.0794126		0.965	0.952	0.948	0.915	0.908	0.963
	Gene ontology		GO:0015079	1	1	0.999354	0.994693	0.992973	1	1	0.996739	0.970929	1	1		-0.00118372	-0.065955	-0.065955	0.0346977	0.0318182	-0.0619048		0.995319	0.84722		0.394	0.558	0.599	0.437	0.478	0.577
	Gene ontology		GO:0015081	0.999922	0.992835	0.986097	0.990698	0.995519	1	1	0.99014	0.955111	1	0.942675		0.470979	0.140859	0.140859	0.192669	0.190909	0.142857		0.147152	0.67953		0.095	0.316	0.326	0.271	0.285	0.341
	Gene ontology		GO:0015085	0.999656	0.999278	0.976241	0.97245	0.984235	0.931694	0.809056	1	0.579769	0.766641	1		0.284365	0.163206	0.163206	0.223235	0.222727	0.166667		0.368007	0.631596		0.22	0.303	0.327	0.239	0.245	0.281
	Gene ontology		GO:0015101	1	0.999889	1	0.999451	1	1	1	1	1	1	1		-0.351488	-0.53135	-0.53135	-0.431488	-0.290909	-0.366667		0.289144	0.0925609		0.885	0.891	0.897	0.898	0.909	0.909
	Gene ontology		GO:0015103	1	0.997206	0.999637	0.99901	0.999146	0.998644	1	0.998457	0.965776	1	1		0.0304798	-0.15	-0.15	-0.107006	-0.104545	-0.15		0.930508	0.659782		0.317	0.676	0.67	0.61	0.636	0.675
	Gene ontology		GO:0015108	1	0.998117	1	0.999587	0.998427	0.993017	0.996018	0.995343	0.930457	1	1		0.0515798	0.152381	0.152381	0.162835	0.159091	0.152381		0.881509	0.65467		0.279	0.309	0.302	0.318	0.313	0.325
	Gene ontology		GO:0015144	1	0.999889	0.999444	0.996595	0.998718	1	1	1	1	1	1		-0.363076	-0.668175	-0.668175	-0.536991	-0.463636	-0.590476		0.272336	0.024625		0.9	0.989	0.987	0.945	0.939	0.985
	Gene ontology		GO:0015171	1	0.99975	1	0.997402	1	0.996261	0.998735	0.991444	1	1	1		-0.0811879	-0.121763	-0.121763	-0.054525	-0.05	-0.114286		0.811646	0.721359		0.521	0.639	0.623	0.583	0.557	0.649
	Gene ontology		GO:0015175	1	0.998909	0.999824	1	1	1	1	1	1	1	1		-0.340482	-0.53135	-0.53135	-0.525876	-0.354545	-0.366667		0.30553	0.0925609		0.885	0.903	0.892	0.935	0.958	0.934
	Gene ontology		GO:0015179	1	0.999611	0.999962	0.99805	1	0.993506	0.995767	0.997252	1	1	1		-0.155352	-0.224457	-0.224457	-0.152554	-0.145455	-0.219048		0.647955	0.506993		0.638	0.755	0.756	0.65	0.667	0.748
	Gene ontology		GO:0015267	1	0.999297	0.987265	0.980169	0.977184	0.834465	0.525888	0.9993	0.526979	0.857969	1		0.095196	0.202842	0.202842	0.264238	0.263636	0.207143		0.734207	0.549722		0.376	0.292	0.275	0.216	0.191	0.229
	Gene ontology		GO:0015276	1	0.999633	0.997646	0.9942	0.992712	0.939189	0.892736	1	0.801687	0.793302	1		0.466368	0.286413	0.286413	0.339464	0.336364	0.290476		0.154013	0.393176		0.075	0.182	0.192	0.164	0.154	0.175
	Gene ontology		GO:0015291	1	0.995366	0.999526	0.995088	0.99682	1	1	0.996058	1	1	1		-0.417574	-0.555544	-0.555544	-0.446113	-0.409091	-0.521429		0.201308	0.0760116		0.915	0.96	0.955	0.917	0.917	0.964
	Gene ontology		GO:0015293	1	0.997295	0.998605	0.997072	0.998893	1	1	0.998135	1	1	1		-0.528551	-0.580912	-0.580912	-0.465941	-0.427273	-0.545238		0.0946016	0.0609182		0.978	0.97	0.971	0.923	0.919	0.969
	Gene ontology		GO:0015294	1	0.997295	0.99859	0.997047	0.998883	1	1	0.998068	1	1	1		-0.526088	-0.580912	-0.580912	-0.465941	-0.427273	-0.545238		0.0964342	0.0609182		0.971	0.971	0.972	0.921	0.93	0.967
	Gene ontology		GO:0015295	1	0.999889	1	0.998711	0.999008	1	1	0.997044	1	1	1		-0.107277	-0.280202	-0.280202	-0.200055	-0.172727	-0.247619		0.753298	0.403966		0.548	0.8	0.79	0.729	0.726	0.8
	Gene ontology		GO:0015296	1	0.995327	0.996762	0.996384	0.998005	1	1	1	1	1	1		-0.579436	-0.72206	-0.72206	-0.621225	-0.536364	-0.638095		0.0617176	0.0121005		0.997	0.992	0.983	0.975	0.983	0.993
	Gene ontology		GO:0015297	1	0.99644	0.998617	0.991451	0.997851	1	1	0.99095	1	1	1		-0.320175	-0.443928	-0.443928	-0.346977	-0.318182	-0.416667		0.336441	0.171376		0.85	0.933	0.923	0.847	0.846	0.918
	Gene ontology		GO:0015399	1	0.999406	1	0.999522	0.984277	1	1	0.987509	0.939845	1	1		0.0560351	-0.0101469	-0.0101469	0.0198273	0.0181818	-0.00952381		0.870761	0.976379		0.304	0.503	0.544	0.462	0.467	0.532
	Gene ontology		GO:0015405	1	0.999406	1	0.999522	0.984277	1	1	0.987509	0.939845	1	1		0.0560351	-0.0101469	-0.0101469	0.0198273	0.0181818	-0.00952381		0.870761	0.976379		0.312	0.515	0.522	0.445	0.477	0.518
	Gene ontology		GO:0015459	1	1	1	1	0.999317	1	1	0.998305	1	0.827273	1		0.593594	0.384622	0.384622	0.375779	0.295455	0.309524		0.0541533	0.242815		0.106	0.113	0.119	0.119	0.119	0.117
	Gene ontology		GO:0015485	1	0.998568	1	0.998808	0.999104	1	1	0.996204	1	1	1		-0.166449	-0.307145	-0.307145	-0.252702	-0.218182	-0.271429		0.624248	0.358224		0.681	0.81	0.834	0.748	0.773	0.836
	Gene ontology		GO:0015629	0.997382	0.998306	0.99788	0.993401	0.996625	1	1	0.988738	0.949715	0.722078	1		0.599952	0.154945	0.154945	0.183494	0.181818	0.157143		0.0511718	0.64918		0.086	0.328	0.335	0.286	0.293	0.331
	Gene ontology		GO:0015630	0.95798	0.998754	0.993928	0.993881	0.989974	1	1	0.979618	0.991672	0.406039	1		0.580906	-0.0046953	-0.0046953	-0.0550482	-0.0545455	-0.0047619		0.0644584	0.989069		0.154	0.496	0.508	0.539	0.574	0.494
	Gene ontology		GO:0015631	0.991417	0.999399	0.998029	0.995024	1	1	1	0.998386	0.99792	0.7155	1		0.58243	-0.152381	-0.152381	-0.15353	-0.15	-0.152381		0.0610856	0.65467		0.182	0.651	0.679	0.69	0.668	0.694
	Gene ontology		GO:0015672	1	0.997375	0.997126	0.989016	0.995087	1	1	0.997516	0.944051	1	1		-0.0210988	-0.312288	-0.312288	-0.200227	-0.190909	-0.304762		0.945766	0.349811		0.421	0.824	0.826	0.716	0.724	0.819
	Gene ontology		GO:0015682	0.998367	1	1	1	0.999928	1	1	1	1	1	1		-0.295706	-0.358834	-0.358834	-0.47194	-0.318182	-0.247619		0.3773	0.278491		0.86	0.876	0.858	0.916	0.918	0.866
	Gene ontology		GO:0015695	1	0.999889	1	0.999451	0.999672	1	1	1	1	1	1		-0.348738	-0.520719	-0.520719	-0.422029	-0.331818	-0.419048		0.293204	0.100526		0.905	0.959	0.947	0.891	0.902	0.947
	Gene ontology		GO:0015696	1	0.999889	1	0.997669	0.999443	1	1	0.997686	1	1	1		-0.209679	-0.339476	-0.339476	-0.242172	-0.209091	-0.3		0.53601	0.307084		0.708	0.844	0.841	0.788	0.771	0.87
	Gene ontology		GO:0015698	1	0.997812	0.999304	0.999022	0.999263	0.999625	1	0.997926	0.95571	1	1		0.0425242	-0.22619	-0.22619	-0.162835	-0.159091	-0.22619		0.902432	0.50363		0.331	0.747	0.749	0.69	0.71	0.767
	Gene ontology		GO:0015701	1	0.996341	0.998808	0.999647	0.999993	1	1	1	1	1	1		-0.410717	-0.72206	-0.72206	-0.631754	-0.545455	-0.638095		0.209398	0.0121005		0.995	0.995	0.996	0.981	0.979	0.996
	Gene ontology		GO:0015711	1	0.992433	0.996113	0.986802	0.996149	1	1	0.993204	0.989909	1	1		-0.41239	-0.341565	-0.341565	-0.228831	-0.218182	-0.333333		0.207191	0.303924		0.912	0.853	0.852	0.733	0.747	0.872
	Gene ontology		GO:0015718	1	0.999424	0.999254	0.992239	0.999503	1	1	0.999467	1	0.91224	1		0.567972	-0.253734	-0.253734	-0.143019	-0.136364	-0.247619		0.069028	0.451532		0.169	0.779	0.775	0.645	0.651	0.802
	Gene ontology		GO:0015721	1	0.999344	0.999596	0.988779	0.999777	1	1	1	1	0.808986	1		0.578232	-0.317091	-0.317091	-0.2181	-0.2	-0.297619		0.0633085	0.342047		0.197	0.834	0.844	0.751	0.742	0.818
	Gene ontology		GO:0015748	1	0.9969	0.99549	0.997975	0.993451	1	1	0.991344	0.961882	0.903817	1		0.586632	0.259524	0.259524	0.293103	0.286364	0.259524		0.058758	0.440912		0.055	0.22	0.226	0.203	0.192	0.225
	Gene ontology		GO:0015749	1	0.995869	0.999724	0.998787	0.994721	1	1	0.992877	0.987929	1	1		-0.0612244	-0.09759	-0.09759	-0.0476731	-0.0454545	-0.0952381		0.85691	0.775297		0.492	0.623	0.618	0.534	0.54	0.618
	Gene ontology		GO:0015758	1	0.995865	1	0.999498	0.994826	1	1	0.992617	0.987644	1	1		-0.0357591	0.0202939	0.0202939	0.0495682	0.0454545	0.0190476		0.915918	0.952774		0.473	0.449	0.475	0.454	0.436	0.489
	Gene ontology		GO:0015804	1	0.998972	0.999824	1	1	1	1	1	1	1	1		-0.343154	-0.53135	-0.53135	-0.525876	-0.354545	-0.366667		0.301504	0.0925609		0.9	0.894	0.888	0.942	0.944	0.922
	Gene ontology		GO:0015807	1	0.998637	0.99999	0.998304	1	0.994001	0.996286	0.9976	1	1	1		-0.19789	-0.224457	-0.224457	-0.152554	-0.145455	-0.219048		0.559241	0.506993		0.687	0.755	0.738	0.662	0.698	0.776
	Gene ontology		GO:0015833	1	1	1	0.993918	0.997311	1	1	1	1	0.823819	1		0.585057	0.0266277	0.0266277	0.121406	0.0954545	0.0214286		0.059079	0.938056		0.165	0.446	0.468	0.359	0.345	0.458
	Gene ontology		GO:0015849	1	0.996995	0.998813	0.990396	0.999964	1	1	0.995466	1	0.999213	1		-0.33759	-0.385481	-0.385481	-0.26697	-0.254545	-0.37619		0.309892	0.241676		0.852	0.866	0.892	0.777	0.821	0.884
	Gene ontology		GO:0015850	1	0.996776	0.999162	0.990494	0.997729	1	1	0.998114	0.99628	0.954009	1		0.525856	0.0166667	0.0166667	0.107006	0.104545	0.0166667		0.0977878	0.961209		0.166	0.487	0.511	0.378	0.381	0.478
	Gene ontology		GO:0015893	1	0.999578	0.999596	0.999346	0.997703	1	1	1	1	0.798489	1		0.59116	-0.240989	-0.240989	-0.158618	-0.145455	-0.22619		0.0555394	0.47532		0.16	0.777	0.775	0.681	0.69	0.772
	Gene ontology		GO:0015908	1	0.999601	1	0.995926	0.999212	1	1	0.997949	1	1	1		-0.29395	-0.339476	-0.339476	-0.242172	-0.209091	-0.3		0.380288	0.307084		0.796	0.864	0.832	0.76	0.78	0.815
	Gene ontology		GO:0015909	1	0.999672	1	0.995823	0.999203	1	1	0.997686	1	1	1		-0.280831	-0.339476	-0.339476	-0.242172	-0.209091	-0.3		0.402895	0.307084		0.799	0.841	0.838	0.757	0.761	0.84
	Gene ontology		GO:0015914	1	0.997446	0.994184	0.998737	0.994694	1	1	0.992112	0.945598	0.868064	1		0.588575	0.235714	0.235714	0.274493	0.268182	0.235714		0.0580095	0.485328		0.052	0.231	0.236	0.209	0.19	0.217
	Gene ontology		GO:0015918	1	0.992559	0.998242	0.997277	0.993344	1	1	0.992549	0.97932	1	1		-0.102114	-0.121988	-0.121988	-0.076277	-0.0727273	-0.119048		0.762425	0.720864		0.583	0.629	0.622	0.576	0.573	0.626
	Gene ontology		GO:0015931	1	0.998625	0.999853	0.997832	0.999596	0.999581	1	0.997351	0.996725	1	1		-0.195642	-0.130952	-0.130952	-0.0511766	-0.05	-0.130952		0.563923	0.701137		0.661	0.633	0.656	0.556	0.538	0.655
	Gene ontology		GO:0015932	1	0.999129	1	0.999543	1	1	1	0.99516	1	1	1		-0.0365492	-0.26036	-0.26036	-0.208124	-0.163636	-0.209524		0.914654	0.439389		0.443	0.777	0.772	0.726	0.733	0.773
	Gene ontology		GO:0015934	1	1	1	1	0.999867	1	1	1	1	1	1		-0.054785	-0.102353	-0.102353	-0.1	-0.05	-0.052381		0.872895	0.76459		0.545	0.573	0.574	0.587	0.548	0.561
	Gene ontology		GO:0015935	1	1	1	1	1	1	1	0.996761	1	1	1		0.043791	0.204707	0.204707	0.2	0.1	0.104762		0.898273	0.545979		0.278	0.294	0.272	0.282	0.257	0.268
	Gene ontology		GO:0015980	1	0.998334	0.999441	0.998579	0.996839	1	1	0.992119	0.860933	1	1		0.0607403	-0.09759	-0.09759	-0.0476731	-0.0454545	-0.0952381		0.860186	0.775297		0.263	0.62	0.595	0.555	0.541	0.645
	Gene ontology		GO:0015985	1	0.999889	1	0.998566	1	1	1	1	1	1	1		-0.316457	-0.53135	-0.53135	-0.431488	-0.290909	-0.366667		0.343042	0.0925609		0.889	0.885	0.885	0.891	0.914	0.897
	Gene ontology		GO:0015986	1	0.999889	1	0.998566	1	1	1	1	1	1	1		-0.316457	-0.53135	-0.53135	-0.431488	-0.290909	-0.366667		0.343042	0.0925609		0.893	0.884	0.895	0.895	0.906	0.891
	Gene ontology		GO:0015992	1	0.999465	1	0.996655	0.999079	1	1	0.999306	1	1	1		-0.346904	-0.371807	-0.371807	-0.27376	-0.236364	-0.328571		0.295857	0.260197		0.887	0.873	0.873	0.816	0.777	0.901
	Gene ontology		GO:0016023	0.990362	0.997958	0.996364	0.988317	0.998636	0.999803	1	0.999172	0.965446	0.356859	1		0.590576	-0.177195	-0.177195	-0.154898	-0.154545	-0.180952		0.0566075	0.602213		0.133	0.712	0.691	0.665	0.676	0.729
	Gene ontology		GO:0016032	0.999577	0.999136	0.998407	0.999689	0.999037	1	1	0.997217	0.991883	1	1		-0.0405912	-0.233333	-0.233333	-0.232621	-0.227273	-0.233333		0.904774	0.489876		0.456	0.755	0.75	0.754	0.767	0.756
	Gene ontology		GO:0016042	1	0.999401	0.999948	0.999608	0.999112	1	1	0.998666	1	1	1		-0.193314	-0.393193	-0.393193	-0.32715	-0.3	-0.369048		0.568854	0.231575		0.693	0.896	0.877	0.829	0.834	0.882
	Gene ontology		GO:0016049	1	0.998482	0.993323	0.998966	0.996067	0.994957	0.997351	1	0.983728	0.637371	1		0.592246	0.15964	0.15964	0.201843	0.2	0.161905		0.0550098	0.639166		0.124	0.316	0.319	0.282	0.269	0.288
	Gene ontology		GO:0016050	0.998903	1	1	0.999936	0.999577	1	1	0.999804	0.991311	0.989204	1		0.511597	0.239096	0.239096	0.190693	0.181818	0.233333		0.107918	0.478903		0.056	0.225	0.232	0.27	0.285	0.225
	Gene ontology		GO:0016051	1	0.999267	0.997335	0.999277	0.997762	1	0.999947	0.998405	1	1	1		-0.381887	-0.502589	-0.502589	-0.419524	-0.4	-0.490476		0.246376	0.115118		0.893	0.94	0.935	0.907	0.904	0.955
	Gene ontology		GO:0016052	1	0.997622	1	0.999949	0.999045	1	0.999458	0.986244	1	1	1		-0.0135292	-0.213085	-0.213085	-0.188359	-0.172727	-0.2		0.967721	0.529292		0.388	0.727	0.732	0.705	0.686	0.742
	Gene ontology		GO:0016053	0.999756	1	0.999564	0.99546	0.999596	1	1	0.998093	0.999554	1	1		-0.313174	-0.273252	-0.273252	-0.171623	-0.163636	-0.266667		0.34832	0.41621		0.851	0.773	0.801	0.67	0.706	0.792
	Gene ontology		GO:0016054	1	0.999818	1	0.998855	0.997782	1	1	0.999385	1	1	1		-0.204244	-0.344864	-0.344864	-0.263231	-0.227273	-0.304762		0.546771	0.298971		0.693	0.838	0.851	0.786	0.795	0.865
	Gene ontology		GO:0016055	0.998425	0.99868	1	0.993087	0.999179	1	1	0.894858	0.919576	0.552599	0.454135		0.930274	0.610389	0.610389	0.596355	0.590909	0.619048		1.57919e-05	0.0461017		0.001	0.027	0.031	0.023	0.037	0.022
	Gene ontology		GO:0016056	1	0.999724	0.999988	0.996484	0.99881	1	1	0.997388	0.878378	1	1		0.0583007	-0.175662	-0.175662	-0.076277	-0.0727273	-0.171429		0.865984	0.605408		0.245	0.7	0.691	0.596	0.577	0.705
	Gene ontology		GO:0016064	1	0.999926	0.999926	1	0.99921	0.841787	1	1	1	1	1		-0.053322	-0.404138	-0.404138	-0.389582	-0.336364	-0.357143		0.876158	0.217671		0.48	0.889	0.893	0.877	0.886	0.897
	Gene ontology		GO:0016071	0.999707	1	0.999232	0.999601	0.999647	1	1	0.999528	0.997163	1	1		-0.0863684	-0.20006	-0.20006	-0.133485	-0.127273	-0.195238		0.80026	0.555325		0.557	0.733	0.739	0.658	0.654	0.701
	Gene ontology		GO:0016072	0.999694	0.999486	1	0.998637	0.99917	0.999297	1	1	0.991484	1	1		-0.0186142	-0.302529	-0.302529	-0.257435	-0.245455	-0.295238		0.955914	0.365863		0.419	0.819	0.834	0.772	0.772	0.848
	Gene ontology		GO:0016073	1	1	0.999869	0.998393	0.998638	1	1	0.9884	1	1	1		-0.00623019	-0.280202	-0.280202	-0.157938	-0.136364	-0.247619		0.984895	0.403966		0.418	0.821	0.807	0.664	0.658	0.797
	Gene ontology		GO:0016079	0.99951	0.999998	0.999995	0.997036	0.998802	1	1	0.998235	1	1	0.873195		0.621675	-0.12381	-0.12381	-0.0744387	-0.0727273	-0.12381		0.0412941	0.716842		0.059	0.653	0.644	0.598	0.554	0.647
	Gene ontology		GO:0016101	1	0.998872	0.999225	0.993508	0.999165	1	1	0.999302	0.957453	1	1		0.0093781	-0.336686	-0.336686	-0.238366	-0.227273	-0.328571		0.980747	0.311332		0.395	0.843	0.848	0.763	0.774	0.84
	Gene ontology		GO:0016125	0.999973	0.999463	0.995826	0.99977	0.996628	1	1	1	1	1	1		-0.326626	-0.811754	-0.811754	-0.768306	-0.704545	-0.761905		0.326818	0.00241171		0.895	0.999	0.997	0.999	0.997	0.998
	Gene ontology		GO:0016126	0.999642	0.999883	1	1	0.998569	1	1	1	1	1	1		-0.151827	-0.491133	-0.491133	-0.601246	-0.472727	-0.395238		0.655747	0.125006		0.675	0.93	0.914	0.967	0.968	0.951
	Gene ontology		GO:0016192	0.956397	0.995458	0.996218	0.984049	0.991315	1	1	0.99176	0.893736	0.247761	1		0.589984	0	0	-0.0183494	-0.0181818	-8.66773e-17		0.0589257	1		0.127	0.509	0.507	0.517	0.53	0.503
	Gene ontology		GO:0016197	0.99935	0.999727	0.987767	0.997305	0.997524	1	1	0.997061	0.978948	0.999665	1		-0.13599	-0.206593	-0.206593	-0.146795	-0.145455	-0.209524		0.687983	0.542203		0.58	0.726	0.745	0.674	0.675	0.745
	Gene ontology		GO:0016202	1	1	0.999474	0.994809	0.99641	1	1	0.99043	1	0.855843	1		0.589221	0.0710285	0.0710285	0.168532	0.154545	0.0666667		0.05666	0.8356		0.141	0.4	0.423	0.322	0.312	0.394
	Gene ontology		GO:0016209	1	1	0.999835	0.999222	0.998781	1	1	1	1	0.854941	1		0.591289	-0.102382	-0.102382	0	2.11711e-16	-0.0904762		0.0554379	0.764526		0.153	0.594	0.603	0.48	0.509	0.605
	Gene ontology		GO:0016234	0.999215	0.999301	1	1	0.995992	1	1	0.983074	1	0.859314	0.842619		0.919953	0.49283	0.49283	0.409989	0.390909	0.480952		5.76962e-05	0.123509		0.005	0.069	0.06	0.094	0.118	0.057
	Gene ontology		GO:0016235	0.998599	0.999573	1	1	0.997406	1	1	1	1	1	1		-0.24194	-0.491133	-0.491133	-0.601246	-0.472727	-0.395238		0.473325	0.125006		0.746	0.924	0.921	0.967	0.967	0.929
	Gene ontology		GO:0016236	0.99987	0.998364	1	0.999615	0.996172	1	1	0.997875	1	1	0.873195		0.624228	0.029277	0.029277	0.0190693	0.0181818	0.0285714		0.0401585	0.931905		0.052	0.456	0.46	0.458	0.46	0.476
	Gene ontology		GO:0016241	0.999476	0.999895	0.99948	1	0.998999	1	1	0.944351	1	1	0.193077		0.62947	0.058554	0.058554	-0.00953463	-0.00909091	0.0571429		0.0370187	0.864218		0.016	0.404	0.439	0.524	0.505	0.411
	Gene ontology		GO:0016247	0.999847	1	1	0.999065	0.998623	1	1	0.996616	1	0.391186	1		0.592785	0.0963958	0.0963958	0.10905	0.1	0.0904762		0.0545833	0.777987		0.135	0.391	0.372	0.369	0.38	0.374
	Gene ontology		GO:0016248	1	1	0.999669	0.999038	0.999762	1	1	0.996572	1	0.817191	1		0.592862	0.0456612	0.0456612	0.148704	0.136364	0.0428571		0.0545671	0.893949		0.107	0.438	0.442	0.321	0.314	0.426
	Gene ontology		GO:0016265	1	0.998803	0.995517	0.973222	0.996168	0.999984	1	0.99374	0.934567	0.326381	1		0.592932	0.145554	0.145554	0.247717	0.245455	0.147619		0.0551323	0.669363		0.128	0.316	0.351	0.242	0.212	0.31
	Gene ontology		GO:0016266	0.999224	0.999391	0.995943	0.997245	0.998436	1	1	0.994933	0.79319	1	1		0.0567758	-0.257143	-0.257143	-0.204707	-0.2	-0.257143		0.870909	0.445265		0.262	0.782	0.777	0.73	0.729	0.8
	Gene ontology		GO:0016278	1	0.998765	0.998443	0.996547	0.996581	0.988976	1	0.880722	0.902182	0.827586	0.762265		0.925957	0.771732	0.771732	0.820048	0.818182	0.788095		4.72266e-05	0.00539636		0	0.004	0.006	0.001	0	0.004
	Gene ontology		GO:0016279	1	0.998765	0.998443	0.996547	0.996581	0.988976	1	0.880722	0.902182	0.827586	0.762265		0.925957	0.771732	0.771732	0.820048	0.818182	0.788095		4.72266e-05	0.00539636		0	0.002	0.002	0.001	0.001	0.004
	Gene ontology		GO:0016298	1	0.999621	0.999861	0.999018	0.996506	1	1	0.999127	0.985942	1	1		0.0246716	-0.180542	-0.180542	-0.0953463	-0.0909091	-0.17619		0.943221	0.59526		0.349	0.713	0.704	0.607	0.576	0.692
	Gene ontology		GO:0016301	0.995177	0.994138	0.999319	0.989438	0.984727	1	1	0.987613	0.902645	0.122707	1		0.596377	0.15025	0.15025	0.165145	0.163636	0.152381		0.0514934	0.659246		0.106	0.307	0.322	0.314	0.3	0.33
	Gene ontology		GO:0016310	0.997789	0.995578	0.998099	0.982787	0.984315	1	1	0.982933	0.893722	0.0949712	1		0.596284	0.103297	0.103297	0.146795	0.145455	0.104762		0.0514606	0.762474		0.085	0.367	0.38	0.317	0.324	0.377
	Gene ontology		GO:0016311	0.999741	0.998475	0.999805	0.997128	0.998997	1	1	0.998605	0.975123	0.9996	1		0.0199736	-0.187812	-0.187812	-0.13762	-0.136364	-0.190476		0.954772	0.580259		0.351	0.702	0.704	0.641	0.686	0.691
	Gene ontology		GO:0016323	1	0.999633	0.991475	0.985964	0.998866	0.974433	0.901957	0.999222	0.95779	0.537868	1		0.585869	0.282113	0.282113	0.364466	0.363636	0.288095		0.0610253	0.400631		0.117	0.204	0.184	0.139	0.119	0.208
	Gene ontology		GO:0016324	0.995631	0.998144	0.992904	0.993006	0.996207	1	1	0.994752	0.994231	0.954009	1		0.502511	-0.117383	-0.117383	-0.0458735	-0.0454545	-0.119048		0.117037	0.731057		0.182	0.634	0.62	0.543	0.555	0.611
	Gene ontology		GO:0016328	1	0.999488	0.999963	0.982068	0.996186	0.982185	0.9785	0.990259	0.958165	0.772976	1		0.592753	0.370711	0.370711	0.44647	0.445455	0.378571		0.0553311	0.261716		0.096	0.121	0.147	0.097	0.076	0.15
	Gene ontology		GO:0016331	1	0.997231	1	0.984993	0.994487	1	1	0.958823	0.909743	0.826582	1		0.579458	0.322047	0.322047	0.37185	0.354545	0.314286		0.0644528	0.334134		0.037	0.163	0.153	0.111	0.141	0.136
	Gene ontology		GO:0016337	0.998246	0.997367	0.997933	0.995002	0.992894	1	1	0.993386	0.843498	0.370225	1		0.603808	0.15025	0.15025	0.183494	0.181818	0.152381		0.0495677	0.659246		0.063	0.325	0.292	0.278	0.274	0.3
	Gene ontology		GO:0016338	1	1	0.99993	1	1	1	1	1	1	1	1		-0.292264	-0.358236	-0.358236	-0.3	-0.15	-0.183333		0.383146	0.279351		0.632	0.656	0.612	0.722	0.73	0.626
	Gene ontology		GO:0016339	1	1	0.99826	0.996462	0.998955	1	1	0.995268	1	0.761309	1		0.589844	0.0456612	0.0456612	0.148704	0.136364	0.0428571		0.0563492	0.893949		0.137	0.441	0.459	0.324	0.346	0.44
	Gene ontology		GO:0016358	1	0.99924	1	0.995766	0.995613	1	1	0.983596	0.863141	0.794349	1		0.564368	0.346445	0.346445	0.381385	0.363636	0.338095		0.0733226	0.296614		0.036	0.141	0.141	0.12	0.125	0.137
	Gene ontology		GO:0016363	1	1	0.997164	0.997672	0.99779	1	1	0.99795	0.980089	1	1		-0.0108132	-0.172498	-0.172498	-0.054525	-0.05	-0.161905		0.973216	0.612023		0.362	0.693	0.698	0.53	0.598	0.72
	Gene ontology		GO:0016407	0.999929	0.99927	0.997459	0.998028	0.993594	1	1	0.98385	0.945134	0.895502	1		0.585834	0.178421	0.178421	0.211018	0.209091	0.180952		0.0593991	0.599661		0.05	0.275	0.292	0.257	0.267	0.284
	Gene ontology		GO:0016409	1	0.997782	0.999909	1	1	1	1	1	1	1	1		-0.305205	-0.53135	-0.53135	-0.525876	-0.354545	-0.366667		0.361402	0.0925609		0.896	0.889	0.883	0.933	0.959	0.924
	Gene ontology		GO:0016410	0.989956	0.999268	0.997459	0.995456	0.992903	1	1	0.983707	0.944513	0.893109	1		0.563591	0.154945	0.154945	0.128446	0.127273	0.157143		0.0730304	0.64918		0.058	0.337	0.321	0.351	0.358	0.328
	Gene ontology		GO:0016441	1	0.999923	0.999682	0.998818	0.990078	1	1	0.990183	1	1	0.77467		0.628489	0.029277	0.029277	0.104881	0.1	0.0285714		0.0382925	0.931905		0.031	0.461	0.461	0.349	0.363	0.461
	Gene ontology		GO:0016458	1	0.99995	0.999861	0.998302	0.991335	1	1	0.98934	1	1	0.89411		0.629109	0.058554	0.058554	0.133485	0.127273	0.0571429		0.0381491	0.864218		0.054	0.419	0.433	0.33	0.355	0.435
	Gene ontology		GO:0016459	0.998164	0.998442	0.995606	1	0.997746	1	1	0.976323	0.90424	1	1		0.0530984	-0.121988	-0.121988	-0.162089	-0.154545	-0.119048		0.878677	0.720864		0.305	0.622	0.649	0.695	0.675	0.659
	Gene ontology		GO:0016460	0.997701	0.999786	0.996465	1	0.997683	1	1	0.987491	0.959993	1	1		0.0333774	-0.121988	-0.121988	-0.162089	-0.154545	-0.119048		0.924051	0.720864		0.323	0.64	0.632	0.68	0.691	0.626
	Gene ontology		GO:0016462	0.984793	0.995713	0.992032	0.996667	0.984	0.998396	1	0.948154	0.862091	0.813601	0.762265		0.918014	0.642034	0.642034	0.590909	0.590909	0.657143		7.43077e-05	0.0331866		0	0.023	0.015	0.027	0.03	0.018
	Gene ontology		GO:0016469	0.998289	0.999905	1	0.998702	0.999903	1	1	1	1	1	1		-0.452265	-0.695117	-0.695117	-0.715988	-0.618182	-0.614286		0.162495	0.0175734		0.987	0.993	0.991	0.996	0.997	0.996
	Gene ontology		GO:0016477	0.943414	0.996811	0.99826	0.983736	0.991219	1	1	0.995531	0.958901	0.930029	1		0.255357	-0.0610389	-0.0610389	-0.091747	-0.0909091	-0.0619048		0.455843	0.858505		0.235	0.587	0.563	0.613	0.607	0.571
	Gene ontology		GO:0016482	0.999904	0.998997	0.998258	0.997023	0.995271	0.995293	0.990647	0.99649	0.930571	0.819432	1		0.597227	0.400108	0.400108	0.436364	0.436364	0.409524		0.0534947	0.222732		0.054	0.102	0.103	0.064	0.073	0.089
	Gene ontology		GO:0016485	0.993614	1	0.999306	0.994812	0.997876	1	1	0.999172	1	1	1		-0.483081	-0.585985	-0.585985	-0.570034	-0.522727	-0.55		0.132179	0.0581653		0.981	0.979	0.973	0.962	0.974	0.972
	Gene ontology		GO:0016486	0.998653	0.999739	1	1	0.996631	1	1	0.994114	1	1	1		-0.0618788	-0.25326	-0.25326	-0.347465	-0.3	-0.22381		0.856133	0.452407		0.472	0.765	0.781	0.838	0.854	0.778
	Gene ontology		GO:0016491	1	0.999846	0.999973	0.999175	0.998681	1	1	1	0.99611	1	1		-0.0275826	-0.317091	-0.317091	-0.23297	-0.213636	-0.297619		0.935513	0.342047		0.393	0.828	0.841	0.766	0.775	0.81
	Gene ontology		GO:0016504	0.992529	0.998226	0.998987	0.994419	0.998993	1	1	0.973324	0.960135	1	1		-0.018303	-0.304762	-0.304762	-0.316365	-0.309091	-0.304762		0.953615	0.362157		0.451	0.816	0.804	0.845	0.815	0.805
	Gene ontology		GO:0016505	1	1	1	0.994026	0.999004	1	1	1	1	1	1		-0.302225	-0.358834	-0.358834	-0.229228	-0.154545	-0.247619		0.366345	0.278491		0.848	0.866	0.863	0.751	0.774	0.848
	Gene ontology		GO:0016525	1	0.999983	1	0.994047	0.999198	1	1	0.98737	1	1	1		-0.0923247	-0.280202	-0.280202	-0.200055	-0.172727	-0.247619		0.786234	0.403966		0.57	0.783	0.795	0.729	0.714	0.806
	Gene ontology		GO:0016528	1	0.999621	1	0.998791	0.995685	1	1	1	0.899028	1	1		0.059889	-0.177821	-0.177821	-0.115822	-0.1	-0.157143		0.861927	0.600911		0.263	0.701	0.712	0.597	0.622	0.713
	Gene ontology		GO:0016529	1	0.999596	1	0.998737	0.995538	1	1	1	0.895604	1	1		0.0598344	-0.177821	-0.177821	-0.115822	-0.1	-0.157143		0.862088	0.600911		0.286	0.703	0.717	0.627	0.652	0.711
	Gene ontology		GO:0016567	1	0.998882	0.996969	0.995896	0.99601	1	1	0.953882	0.966759	1	1		0.0310857	-0.131747	-0.131747	-0.0381385	-0.0363636	-0.128571		0.929691	0.699398		0.41	0.658	0.613	0.544	0.533	0.63
	Gene ontology		GO:0016568	0.998063	0.997032	0.997927	0.993798	0.990206	0.987999	0.998256	0.876779	0.846357	0.383671	0.00101741		0.717131	0.781607	0.781607	0.8	0.8	0.8		6.26975e-05	0.00449122		0	0.001	0.006	0.001	0.001	0.002
	Gene ontology		GO:0016569	0.999785	0.99763	0.998168	0.994692	0.98997	0.993585	1	0.843003	0.811114	0.375098	0.0105686		0.763742	0.772302	0.772302	0.790909	0.790909	0.790476		4.18001e-05	0.00534072		0	0.003	0.006	0.001	0	0.005
	Gene ontology		GO:0016570	0.999785	0.99763	0.998168	0.994692	0.98997	0.993585	1	0.842994	0.811108	0.374898	0.0105686		0.763803	0.772302	0.772302	0.790909	0.790909	0.790476		4.17175e-05	0.00534072		0	0.006	0.004	0.003	0.001	0.003
	Gene ontology		GO:0016571	1	0.999229	0.998857	0.999195	0.996502	0.99124	1	0.897664	0.926136	0.659049	0.841586		0.854192	0.785721	0.785721	0.810936	0.809091	0.802381		0.000448433	0.00414935		0.001	0.007	0.006	0.003	0.002	0.004
	Gene ontology		GO:0016572	1	0.999889	1	0.997463	0.99958	1	1	1	0.943248	0.809717	1		0.601923	0.136983	0.136983	0.198273	0.181818	0.128571		0.0506692	0.687958		0.054	0.349	0.347	0.291	0.267	0.329
	Gene ontology		GO:0016573	1	0.99947	0.996884	0.997686	0.991655	0.997409	1	0.961138	0.917977	0.91668	1		0.497361	0.30989	0.30989	0.357813	0.354545	0.314286		0.120375	0.353721		0.042	0.166	0.176	0.14	0.128	0.154
	Gene ontology		GO:0016574	0.997957	0.999969	1	0.998309	0.999268	1	1	0.995784	1	1	0.762265		0.624687	0.009759	0.009759	-0.0190693	-0.0181818	0.00952381		0.0400008	0.977282		0.05	0.47	0.497	0.51	0.498	0.492
	Gene ontology		GO:0016575	1	0.998435	1	0.998431	0.996226	0.984512	0.990041	0.989768	1	1	1		-0.110873	-0.0927105	-0.0927105	-0.0476731	-0.0454545	-0.0904762		0.744802	0.786301		0.572	0.586	0.604	0.551	0.571	0.608
	Gene ontology		GO:0016577	0.998926	0.993376	1	0.996997	0.997545	1	1	0.958364	0.972619	0.789222	0.00177347		0.651357	0.633866	0.633866	0.623879	0.618182	0.642857		0.00690642	0.036241		0	0.025	0.033	0.018	0.026	0.025
	Gene ontology		GO:0016578	1	0.998446	0.996205	1	0.999314	1	1	0.996312	0.912461	0.79468	1		0.593023	0.243975	0.243975	0.2479	0.236364	0.238095		0.0561828	0.469697		0.054	0.226	0.222	0.228	0.202	0.219
	Gene ontology		GO:0016579	0.985174	0.999588	0.998748	0.998523	0.998269	1	1	0.997535	0.977995	0.936335	1		0.533696	0.103297	0.103297	0.0642229	0.0636364	0.104762		0.0926436	0.762474		0.105	0.381	0.398	0.427	0.44	0.367
	Gene ontology		GO:0016591	0.999887	0.999902	0.999486	0.99816	0.998217	1	1	0.999403	0.96423	1	1		0.0441482	-0.314286	-0.314286	-0.241926	-0.236364	-0.314286		0.898357	0.346571		0.288	0.84	0.809	0.77	0.754	0.825
	Gene ontology		GO:0016592	1	1	0.999736	0.992461	0.999571	1	1	0.998219	1	1	1		-0.29678	-0.339476	-0.339476	-0.200055	-0.172727	-0.3		0.375492	0.307084		0.808	0.837	0.843	0.71	0.736	0.83
	Gene ontology		GO:0016597	0.987254	0.999811	0.999396	0.992732	0.997469	1	1	0.997612	0.982719	1	0.827462		0.610558	0.0845154	0.0845154	0.0733976	0.0727273	0.0857143		0.0468658	0.804861		0.078	0.388	0.385	0.397	0.443	0.374
	Gene ontology		GO:0016604	0.999327	1	0.999545	0.995285	0.999292	1	1	0.99152	0.991846	0.908459	0.762265		0.81947	0.657342	0.657342	0.678928	0.672727	0.666667		0.00149508	0.0279556		0	0.019	0.015	0.01	0.016	0.019
	Gene ontology		GO:0016605	0.999106	0.99963	1	0.992621	0.998045	1	1	0.988477	0.985049	1	0.873195		0.62978	0.316667	0.316667	0.325669	0.318182	0.316667		0.0379235	0.34273		0.051	0.167	0.143	0.15	0.169	0.179
	Gene ontology		GO:0016607	0.999974	1	0.998617	0.998448	0.999611	1	1	0.997864	1	0.894653	0.918273		0.895	0.354762	0.354762	0.409413	0.4	0.354762		0.000189722	0.284378		0.01	0.126	0.148	0.082	0.096	0.165
	Gene ontology		GO:0016614	1	1	1	0.998422	0.997963	1	1	1	0.957988	1	1		0.0532028	-0.0207104	-0.0207104	0.0578122	0.0454545	-0.0166667		0.877171	0.951806		0.256	0.532	0.511	0.405	0.416	0.48
	Gene ontology		GO:0016616	1	1	1	0.999611	0.997639	1	1	1	0.952195	1	1		0.061503	-0.0207104	-0.0207104	0.0578122	0.0454545	-0.0166667		0.857702	0.951806		0.277	0.528	0.509	0.422	0.418	0.526
	Gene ontology		GO:0016620	1	1	0.99882	1	0.999806	1	1	1	1	1	1		-0.302153	-0.358834	-0.358834	-0.310132	-0.209091	-0.247619		0.366484	0.278491		0.842	0.862	0.845	0.798	0.821	0.82
	Gene ontology		GO:0016627	0.999357	1	0.999975	0.999163	0.999529	1	0.992356	0.996786	0.972583	1	1		0.0403494	-0.0119048	-0.0119048	0.0139573	0.0136364	-0.0119048		0.906989	0.972288		0.326	0.494	0.561	0.469	0.483	0.484
	Gene ontology		GO:0016645	0.999147	1	0.999943	0.999426	0.998877	1	1	1	1	1	1		-0.361899	-0.641232	-0.641232	-0.621225	-0.536364	-0.566667		0.27405	0.0334781		0.873	0.981	0.983	0.979	0.978	0.981
	Gene ontology		GO:0016651	1	0.999378	1	0.999558	0.99966	1	1	1	0.991301	0.91636	1		0.599577	0.111616	0.111616	0.148704	0.136364	0.104762		0.0511404	0.743876		0.114	0.361	0.397	0.335	0.342	0.346
	Gene ontology		GO:0016655	1	0.999892	1	0.99939	0.999239	1	1	1	0.982455	1	1		0.0523361	-0.177821	-0.177821	-0.115822	-0.1	-0.157143		0.878817	0.600911		0.258	0.687	0.694	0.635	0.647	0.714
	Gene ontology		GO:0016667	1	1	1	0.999088	0.99991	0.995509	1	0.997492	1	0.812905	1		0.592886	0.220696	0.220696	0.282539	0.259091	0.207143		0.054557	0.514324		0.119	0.253	0.257	0.2	0.204	0.245
	Gene ontology		GO:0016684	1	1	0.999734	0.998235	0.997441	1	1	1	1	0.810568	1		0.590419	-0.102382	-0.102382	0	2.11711e-16	-0.0904762		0.0559603	0.764526		0.157	0.622	0.615	0.512	0.514	0.592
	Gene ontology		GO:0016701	1	1	1	1	1	1	1	1	1	1	1		NA	NA	NA	NA	NA	NA		NA	NA		NA	NA	NA	NA	NA	NA
	Gene ontology		GO:0016705	0.999709	0.999802	0.999952	0.990012	0.998254	1	1	0.999852	0.972609	1	1		-0.0474059	-0.419048	-0.419048	-0.390803	-0.381818	-0.419048		0.887596	0.199543		0.45	0.913	0.895	0.866	0.878	0.922
	Gene ontology		GO:0016706	1	0.999949	0.999763	0.998956	0.999071	1	1	0.998937	1	1	1		-0.256687	-0.418561	-0.418561	-0.307323	-0.281818	-0.392857		0.446058	0.20012		0.757	0.912	0.912	0.82	0.846	0.892
	Gene ontology		GO:0016709	0.998242	0.999495	0.999545	0.99609	0.996762	1	1	1	0.908855	1	1		0.0444449	-0.473312	-0.473312	-0.438593	-0.418182	-0.461905		0.899156	0.141438		0.305	0.93	0.916	0.909	0.924	0.936
	Gene ontology		GO:0016741	0.999806	1	0.999142	0.998826	0.999457	0.932826	1	0.930944	0.900819	0.827027	1		0.56748	0.305195	0.305195	0.357813	0.354545	0.309524		0.0728575	0.361441		0.05	0.168	0.171	0.142	0.123	0.174
	Gene ontology		GO:0016746	0.995718	0.999433	0.998625	0.996754	0.997488	1	1	0.996619	0.986858	0.991522	1		0.230283	0.0704295	0.0704295	0.0458735	0.0454545	0.0714286		0.496207	0.836971		0.245	0.408	0.422	0.432	0.422	0.445
	Gene ontology		GO:0016747	0.994475	0.999534	0.99845	0.996825	0.996892	1	1	0.994752	0.979056	0.977322	1		0.432077	0.0798201	0.0798201	0.0550482	0.0545455	0.0809524		0.185621	0.815537		0.119	0.393	0.388	0.423	0.403	0.401
	Gene ontology		GO:0016755	1	0.998628	1	1	0.999436	1	1	1	1	1	1		-0.301965	-0.358834	-0.358834	-0.391036	-0.263636	-0.247619		0.36681	0.278491		0.864	0.851	0.846	0.875	0.873	0.832
	Gene ontology		GO:0016757	1	1	0.999029	0.999016	0.999611	1	1	1	1	1	1		-0.452023	-0.550305	-0.550305	-0.393123	-0.309091	-0.442857		0.162772	0.0794126		0.967	0.969	0.959	0.872	0.884	0.956
	Gene ontology		GO:0016758	1	0.999937	1	0.999251	0.999934	1	1	1	1	1	1		-0.325027	-0.520719	-0.520719	-0.422029	-0.331818	-0.419048		0.329406	0.100526		0.944	0.936	0.942	0.876	0.911	0.945
	Gene ontology		GO:0016763	0.998893	0.999994	0.999738	0.997662	0.997302	1	1	0.996792	1	1	1		-0.261012	-0.526986	-0.526986	-0.495801	-0.472727	-0.514286		0.437939	0.0957788		0.755	0.953	0.949	0.946	0.947	0.953
	Gene ontology		GO:0016765	1	0.999947	1	1	0.998962	1	1	1	1	1	1		-0.0699722	-0.324331	-0.324331	-0.350584	-0.236364	-0.22381		0.838	0.33052		0.598	0.82	0.81	0.829	0.861	0.826
	Gene ontology		GO:0016772	0.997333	0.995746	0.99954	0.989829	0.986275	0.999979	1	0.990018	0.910025	0.165708	1		0.596855	0.0699455	0.0699455	0.100228	0.1	0.0714286		0.0512653	0.838078		0.114	0.428	0.414	0.361	0.376	0.424
	Gene ontology		GO:0016773	0.996139	0.994157	0.999685	0.989084	0.985748	1	1	0.987975	0.913871	0.301459	1		0.597612	0.15025	0.15025	0.165145	0.163636	0.152381		0.0515278	0.659246		0.112	0.318	0.335	0.305	0.323	0.344
	Gene ontology		GO:0016776	0.999318	0.999518	1	0.997925	0.998951	1	1	0.996663	1	0.296358	1		0.592343	-0.0439155	-0.0439155	-0.0286039	-0.0272727	-0.0428571		0.0549639	0.897985		0.149	0.551	0.527	0.508	0.522	0.567
	Gene ontology		GO:0016779	0.999911	0.997683	1	0.998591	0.997225	0.998928	1	0.999721	0.992819	1	1		-0.115738	-0.245238	-0.245238	-0.227969	-0.222727	-0.245238		0.73372	0.467328		0.572	0.773	0.773	0.749	0.736	0.76
	Gene ontology		GO:0016782	1	0.999983	1	0.999013	0.999891	1	1	1	1	1	1		-0.305404	-0.520719	-0.520719	-0.422029	-0.331818	-0.419048		0.361087	0.100526		0.873	0.951	0.956	0.905	0.898	0.941
	Gene ontology		GO:0016788	1	0.99925	0.999642	0.995155	0.995644	1	1	0.999594	0.925925	0.974944	1		0.234702	0.0928571	0.0928571	0.17214	0.168182	0.0928571		0.480098	0.78597		0.201	0.381	0.397	0.312	0.299	0.383
	Gene ontology		GO:0016790	1	0.999889	1	0.997897	1	1	1	1	1	1	1		-0.308936	-0.53135	-0.53135	-0.431488	-0.290909	-0.366667		0.355256	0.0925609		0.9	0.888	0.903	0.909	0.905	0.894
	Gene ontology		GO:0016791	1	0.999008	0.999888	0.999441	0.999676	1	1	0.998989	0.973273	0.997194	1		0.112521	0.202381	0.202381	0.246578	0.240909	0.202381		0.740639	0.550648		0.199	0.254	0.26	0.223	0.21	0.268
	Gene ontology		GO:0016796	0.998384	0.999949	1	0.998661	0.996592	1	1	1	0.974642	1	1		0.0250559	-0.317091	-0.317091	-0.34202	-0.313636	-0.297619		0.942877	0.342047		0.329	0.839	0.842	0.863	0.863	0.803
	Gene ontology		GO:0016798	0.999662	0.99992	0.989279	0.998636	0.999844	1	1	1	1	1	1		-0.344906	-0.862489	-0.862489	-0.807961	-0.740909	-0.809524		0.298542	0.000634105		0.997	0.998	0.999	0.998	0.998	0.998
	Gene ontology		GO:0016810	0.999501	0.999459	0.998405	0.995662	0.997005	0.995044	0.999427	1	0.991044	1	1		-0.199962	-0.323976	-0.323976	-0.238542	-0.236364	-0.328571		0.554212	0.33108		0.7	0.835	0.856	0.755	0.782	0.858
	Gene ontology		GO:0016811	1	0.99844	1	0.998529	0.996975	0.985264	0.992493	1	1	1	1		-0.14423	-0.273967	-0.273967	-0.237927	-0.218182	-0.257143		0.671236	0.414942		0.638	0.796	0.779	0.771	0.762	0.805
	Gene ontology		GO:0016814	0.998148	1	0.999431	0.997052	0.999582	1	1	1	0.97249	1	1		0.00917272	-0.393193	-0.393193	-0.346977	-0.318182	-0.369048		0.980378	0.231575		0.347	0.884	0.885	0.86	0.858	0.884
	Gene ontology		GO:0016817	0.984793	0.995713	0.992032	0.996667	0.984	0.998396	1	0.948154	0.862091	0.813601	0.762265		0.918014	0.642034	0.642034	0.590909	0.590909	0.657143		7.43077e-05	0.0331866		0.001	0.018	0.016	0.021	0.036	0.01
	Gene ontology		GO:0016818	0.984793	0.995713	0.992032	0.996667	0.984	0.998396	1	0.948154	0.862091	0.813601	0.762265		0.918014	0.642034	0.642034	0.590909	0.590909	0.657143		7.43077e-05	0.0331866		0	0.019	0.017	0.03	0.03	0.032
	Gene ontology		GO:0016820	1	0.999398	1	0.999517	0.984265	1	1	0.987441	0.939253	1	1		0.0561387	-0.0101469	-0.0101469	0.0198273	0.0181818	-0.00952381		0.870525	0.976379		0.302	0.5	0.49	0.478	0.479	0.519
	Gene ontology		GO:0016829	1	0.99987	0.997498	0.9976	0.997935	1	1	1	0.970597	0.944836	1		0.562215	0	0	0.0858116	0.0818182	8.66773e-17		0.0727684	1		0.07	0.501	0.504	0.387	0.377	0.515
	Gene ontology		GO:0016830	1	0.999448	0.999748	0.999886	0.99985	1	1	1	1	1	1		-0.48104	-0.695117	-0.695117	-0.621225	-0.536364	-0.614286		0.134133	0.0175734		0.988	0.992	0.992	0.973	0.986	0.991
	Gene ontology		GO:0016831	1	0.998856	1	0.999886	1	1	1	1	1	1	1		-0.322862	-0.53135	-0.53135	-0.458456	-0.309091	-0.366667		0.332817	0.0925609		0.885	0.898	0.888	0.892	0.906	0.924
	Gene ontology		GO:0016835	1	0.999949	0.99857	0.995868	0.994778	1	1	1	0.976566	1	1		-0.0153662	-0.317091	-0.317091	-0.223057	-0.204545	-0.297619		0.962321	0.342047		0.399	0.857	0.837	0.763	0.743	0.822
	Gene ontology		GO:0016836	1	1	0.999736	0.999647	0.999708	1	1	1	1	1	1		-0.41401	-0.520719	-0.520719	-0.369998	-0.290909	-0.419048		0.205563	0.100526		0.942	0.946	0.958	0.879	0.874	0.972
	Gene ontology		GO:0016853	1	0.999904	1	0.999381	1	1	1	1	0.994913	1	1		0.0253616	-0.183435	-0.183435	-0.109843	-0.0863636	-0.147619		0.941216	0.589272		0.317	0.687	0.688	0.597	0.608	0.679
	Gene ontology		GO:0016859	1	1	1	1	1	1	1	1	1	1	1		NA	NA	NA	NA	NA	NA		NA	NA		NA	NA	NA	NA	NA	NA
	Gene ontology		GO:0016860	1	0.999925	1	0.998107	0.99764	1	1	1	0.973989	1	1		0.0398663	-0.177821	-0.177821	-0.115822	-0.1	-0.157143		0.908117	0.600911		0.304	0.687	0.702	0.622	0.658	0.702
	Gene ontology		GO:0016874	0.999911	0.999854	0.999784	0.999519	0.999401	0.998739	1	0.996974	1	1	1		-0.0788474	-0.433333	-0.433333	-0.376846	-0.368182	-0.433333		0.817414	0.183053		0.487	0.911	0.905	0.871	0.875	0.895
	Gene ontology		GO:0016875	0.998613	1	1	1	0.998117	1	1	1	1	1	1		-0.228605	-0.324331	-0.324331	-0.418004	-0.281818	-0.22381		0.498912	0.33052		0.758	0.806	0.822	0.879	0.881	0.843
	Gene ontology		GO:0016876	0.998613	1	1	1	0.998117	1	1	1	1	1	1		-0.228605	-0.324331	-0.324331	-0.418004	-0.281818	-0.22381		0.498912	0.33052		0.759	0.819	0.837	0.889	0.891	0.847
	Gene ontology		GO:0016877	1	0.999889	1	0.999048	1	1	1	0.995997	1	1	1		-0.0336763	-0.26036	-0.26036	-0.184999	-0.145455	-0.209524		0.921419	0.439389		0.423	0.789	0.774	0.713	0.711	0.762
	Gene ontology		GO:0016879	1	1	0.999188	0.996542	0.999392	1	1	1	1	1	1		-0.371269	-0.550305	-0.550305	-0.393123	-0.309091	-0.442857		0.260821	0.0794126		0.96	0.954	0.947	0.871	0.872	0.953
	Gene ontology		GO:0016887	0.959454	0.998562	0.990999	0.99797	0.977655	0.991138	0.997426	0.929871	0.903757	0.737845	0.511873		0.870756	0.767649	0.767649	0.7	0.7	0.785714		0.000180285	0.0058072		0	0.004	0.002	0.007	0.009	0.004
	Gene ontology		GO:0016896	0.998185	1	1	0.998539	0.997287	1	1	1	0.970929	1	1		0.0290945	-0.177821	-0.177821	-0.189526	-0.163636	-0.157143		0.93355	0.600911		0.328	0.689	0.685	0.722	0.732	0.718
	Gene ontology		GO:0016903	1	1	0.999051	1	0.999816	1	1	1	1	1	1		-0.303063	-0.358834	-0.358834	-0.310132	-0.209091	-0.247619		0.364972	0.278491		0.84	0.856	0.855	0.791	0.812	0.852
	Gene ontology		GO:0016925	0.998385	0.998443	0.999396	0.994032	0.998984	1	1	0.982967	0.992286	1	1		-0.0934489	-0.290476	-0.290476	-0.279145	-0.272727	-0.290476		0.78265	0.386197		0.557	0.793	0.804	0.812	0.8	0.819
	Gene ontology		GO:0017015	1	0.999343	0.998416	0.989477	0.99617	1	1	0.99855	0.990808	0.902199	1		0.571655	0.0404762	0.0404762	0.15353	0.15	0.0404762		0.0668889	0.905943		0.122	0.487	0.454	0.329	0.296	0.448
	Gene ontology		GO:0017016	0.980308	0.999371	0.997877	0.999628	0.999484	1	1	0.996425	0.840787	0.330063	0.685199		0.801277	0.517596	0.517596	0.441915	0.440909	0.528571		0.000889866	0.102948		0.005	0.048	0.062	0.091	0.097	0.051
	Gene ontology		GO:0017022	1	0.999983	0.999522	0.98714	0.999664	1	1	1	0.97797	1	1		-0.100843	-0.367826	-0.367826	-0.252798	-0.231818	-0.345238		0.766433	0.265736		0.527	0.88	0.858	0.772	0.777	0.851
	Gene ontology		GO:0017038	0.999865	0.999805	1	0.997144	0.997148	0.999561	1	0.999279	0.989889	1	1		-0.0403171	-0.164286	-0.164286	-0.107006	-0.104545	-0.164286		0.905398	0.629311		0.446	0.688	0.675	0.622	0.632	0.685
	Gene ontology		GO:0017048	0.985674	1	1	1	0.996723	1	1	0.993547	0.84185	0.389293	0.840575		0.722804	0.707528	0.707528	0.619751	0.590909	0.690476		0.00617011	0.01487		0.009	0.01	0.012	0.031	0.031	0.015
	Gene ontology		GO:0017053	1	0.99988	1	0.993047	0.998652	0.988517	0.996135	0.99243	0.98609	1	1		-0.0996294	0.109524	0.109524	0.17214	0.168182	0.109524		0.76977	0.748542		0.586	0.365	0.369	0.319	0.28	0.391
	Gene ontology		GO:0017076	0.993034	0.994115	0.99749	0.996467	0.986554	1	1	0.982466	0.898968	0.955699	1		0.267	0.169031	0.169031	0.128446	0.127273	0.171429		0.419352	0.619301		0.195	0.309	0.286	0.344	0.36	0.274
	Gene ontology		GO:0017080	0.998674	0.999722	1	0.999033	0.998387	1	1	1	1	1	1		-0.411721	-0.641232	-0.641232	-0.663342	-0.572727	-0.566667		0.20826	0.0334781		0.911	0.976	0.968	0.987	0.983	0.988
	Gene ontology		GO:0017111	0.984234	0.997293	0.992032	0.996319	0.983651	0.997992	1	0.946439	0.85542	0.796634	0.762265		0.922683	0.642034	0.642034	0.609091	0.609091	0.657143		6.16324e-05	0.0331866		0.001	0.018	0.017	0.023	0.022	0.019
	Gene ontology		GO:0017112	0.999315	0.999571	0.9999	0.999546	0.99627	1	1	1	0.821725	1	1		0.0628298	-0.448914	-0.448914	-0.457662	-0.436364	-0.438095		0.855173	0.166044		0.245	0.922	0.907	0.932	0.913	0.928
	Gene ontology		GO:0017124	1	0.997145	1	0.999282	0.998154	1	1	1	0.976743	0.848852	1		0.59979	0.136983	0.136983	0.158618	0.145455	0.128571		0.0511113	0.687958		0.063	0.337	0.347	0.324	0.347	0.324
	Gene ontology		GO:0017137	0.991125	0.999822	0.998327	0.998909	0.999575	1	1	0.993542	0.950806	0.686951	0.889435		0.786876	0.517596	0.517596	0.478361	0.477273	0.528571		0.00271703	0.102948		0.007	0.046	0.053	0.062	0.077	0.067
	Gene ontology		GO:0017144	1	0.999666	0.99938	0.99525	0.999625	0.99415	0.995188	1	1	1	1		-0.288637	-0.448914	-0.448914	-0.343247	-0.327273	-0.438095		0.389091	0.166044		0.783	0.919	0.903	0.831	0.838	0.914
	Gene ontology		GO:0017147	1	0.998355	1	0.999326	0.999787	1	1	0.987078	1	1	1		-0.00934392	-0.307145	-0.307145	-0.252702	-0.218182	-0.271429		0.977518	0.358224		0.386	0.805	0.821	0.802	0.758	0.838
	Gene ontology		GO:0017148	0.999498	1	0.999861	0.999437	0.998432	1	1	0.984882	1	1	1		0.0152276	-0.393193	-0.393193	-0.351934	-0.322727	-0.369048		0.965048	0.231575		0.368	0.878	0.904	0.873	0.854	0.907
	Gene ontology		GO:0017157	0.998345	1	0.99961	0.996941	0.999937	1	1	0.999335	0.997596	0.974198	1		0.554749	0.0214286	0.0214286	0.0651339	0.0636364	0.0214286		0.0768595	0.950137		0.171	0.463	0.478	0.434	0.416	0.477
	Gene ontology		GO:0017158	0.990629	0.999971	0.999989	0.998519	0.998405	1	1	1	0.975934	1	1		-0.0671629	-0.473312	-0.473312	-0.495801	-0.472727	-0.461905		0.842094	0.141438		0.51	0.923	0.921	0.948	0.941	0.93
	Gene ontology		GO:0017171	0.981419	0.99849	0.999946	0.997946	0.996921	1	1	0.999475	0.994072	1	1		-0.340359	-0.480952	-0.480952	-0.521071	-0.509091	-0.480952		0.305251	0.134235		0.879	0.924	0.933	0.951	0.94	0.937
	Gene ontology		GO:0018022	1	0.999145	0.998724	0.996623	0.99608	0.99011	1	0.890637	0.91788	0.854281	0.813794		0.920893	0.795047	0.795047	0.829159	0.827273	0.811905		6.71332e-05	0.0034459		0	0.004	0	0	0	0.003
	Gene ontology		GO:0018024	1	0.998723	0.998443	0.999338	0.996539	0.988692	1	0.878372	0.898542	0.818865	0.762265		0.930695	0.795047	0.795047	0.801824	0.8	0.811905		3.76141e-05	0.0034459		0	0.004	0.002	0.002	0.003	0.003
	Gene ontology		GO:0018105	0.998	0.99733	0.999897	0.996425	0.997906	1	1	0.986089	0.98725	0.905623	1		0.595436	0.122078	0.122078	0.146795	0.145455	0.12381		0.0534619	0.720664		0.076	0.34	0.338	0.349	0.318	0.381
	Gene ontology		GO:0018107	1	0.999375	0.999175	0.99327	0.997858	1	1	0.996263	0.950733	1	0.762265		0.634463	0.264286	0.264286	0.353584	0.345455	0.264286		0.0362227	0.432267		0.031	0.229	0.216	0.155	0.135	0.194
	Gene ontology		GO:0018108	0.999904	0.998656	0.999882	0.987099	0.990136	1	1	0.996184	0.867447	0.824868	1		0.530913	0.0751248	0.0751248	0.13762	0.136364	0.0761905		0.0963284	0.82624		0.055	0.41	0.404	0.335	0.359	0.397
	Gene ontology		GO:0018146	1	0.999955	1	0.998874	0.998317	1	1	1	1	1	1		-0.225858	-0.491133	-0.491133	-0.410466	-0.322727	-0.395238		0.504206	0.125006		0.734	0.93	0.929	0.893	0.907	0.934
	Gene ontology		GO:0018193	0.999525	0.998862	0.998119	0.989319	0.99122	0.999687	1	0.944058	0.817712	0.541805	1		0.606212	0.125902	0.125902	0.182233	0.181818	0.128571		0.0505572	0.712231		0.045	0.345	0.338	0.282	0.285	0.353
	Gene ontology		GO:0018196	1	0.999996	1	0.999966	0.999211	1	1	0.999752	0.994862	0.967467	1		0.605882	0.317168	0.317168	0.352781	0.336364	0.309524		0.0481468	0.341925		0.068	0.18	0.161	0.135	0.141	0.17
	Gene ontology		GO:0018200	1	0.998279	0.999867	0.999177	0.999622	1	1	1	1	1	1		-0.44562	-0.695117	-0.695117	-0.600166	-0.518182	-0.614286		0.169498	0.0175734		0.985	0.985	0.992	0.977	0.978	0.99
	Gene ontology		GO:0018205	1	0.999822	0.996185	0.994633	0.98857	0.993499	1	0.899406	0.895773	0.927607	1		0.355728	0.314585	0.314585	0.366988	0.363636	0.319048		0.278502	0.346087		0.128	0.151	0.186	0.125	0.113	0.184
	Gene ontology		GO:0018208	1	1	1	0.999829	0.999981	1	1	1	1	1	1		-0.299893	-0.358834	-0.358834	-0.229228	-0.154545	-0.247619		0.370262	0.278491		0.867	0.839	0.85	0.712	0.765	0.834
	Gene ontology		GO:0018209	0.998347	0.997432	0.999931	0.996896	0.998123	1	1	0.987421	0.989442	0.921362	1		0.59444	0.122078	0.122078	0.146795	0.145455	0.12381		0.0539699	0.720664		0.068	0.346	0.337	0.348	0.335	0.342
	Gene ontology		GO:0018210	1	0.999402	0.999203	0.993443	0.997974	1	1	0.996444	0.953269	1	0.77467		0.634267	0.264286	0.264286	0.353584	0.345455	0.264286		0.0362986	0.432267		0.028	0.201	0.222	0.134	0.145	0.205
	Gene ontology		GO:0018212	0.999904	0.998656	0.999882	0.987099	0.990136	1	1	0.996184	0.867447	0.824868	1		0.530913	0.0751248	0.0751248	0.13762	0.136364	0.0761905		0.0963284	0.82624		0.045	0.426	0.392	0.339	0.324	0.412
	Gene ontology		GO:0018279	1	0.999996	1	0.99996	0.999209	1	1	0.999748	0.994757	0.966908	1		0.605856	0.317168	0.317168	0.352781	0.336364	0.309524		0.048159	0.341925		0.064	0.163	0.157	0.138	0.145	0.159
	Gene ontology		GO:0018393	1	0.99952	0.996894	0.997802	0.991843	0.997517	1	0.961767	0.920222	0.921368	1		0.490458	0.300499	0.300499	0.348639	0.345455	0.304762		0.12621	0.369248		0.053	0.156	0.187	0.145	0.13	0.169
	Gene ontology		GO:0018394	1	0.999534	0.996934	0.997839	0.991935	0.997619	1	0.962146	0.921448	0.92462	1		0.484272	0.300499	0.300499	0.348639	0.345455	0.304762		0.131599	0.369248		0.064	0.183	0.163	0.132	0.164	0.172
	Gene ontology		GO:0018410	1	1	1	0.998179	1	1	1	1	1	1	1		-0.292264	-0.358236	-0.358236	-0.2	-0.1	-0.183333		0.383146	0.279351		0.629	0.666	0.65	0.649	0.637	0.661
	Gene ontology		GO:0018958	0.99834	0.999499	0.998037	0.995788	0.999814	1	1	1	1	1	1		-0.54911	-0.887856	-0.887856	-0.827788	-0.759091	-0.833333		0.0800523	0.000263131		1	1	1	0.998	0.999	0.999
	Gene ontology		GO:0019001	0.997428	1	1	0.997077	0.999883	1	1	0.999501	0.976656	1	1		-0.0012481	-0.142057	-0.142057	-0.12392	-0.113636	-0.133333		0.99543	0.676931		0.394	0.657	0.672	0.65	0.642	0.66
	Gene ontology		GO:0019003	1	1	1	0.998963	0.999946	1	1	0.997291	0.975673	1	1		0.0591143	0.123936	0.123936	0.200055	0.172727	0.109524		0.863144	0.716563		0.255	0.36	0.364	0.258	0.266	0.367
	Gene ontology		GO:0019005	1	1	1	1	1	1	1	0.996681	1	1	1		0.043791	0.204707	0.204707	0.2	0.1	0.104762		0.898273	0.545979		0.257	0.28	0.277	0.284	0.266	0.281
	Gene ontology		GO:0019048	1	0.999874	1	0.994309	0.999855	1	1	0.988055	1	1	1		-0.0931304	-0.280202	-0.280202	-0.200055	-0.172727	-0.247619		0.784475	0.403966		0.574	0.795	0.793	0.746	0.719	0.801
	Gene ontology		GO:0019058	1	0.997427	0.997051	0.999954	0.999674	1	1	0.996648	1	1	1		-0.328647	-0.443928	-0.443928	-0.376718	-0.345455	-0.416667		0.323642	0.171376		0.826	0.929	0.923	0.875	0.882	0.91
	Gene ontology		GO:0019068	1	1	0.996272	1	0.998475	1	1	1	1	1	1		-0.302034	-0.358834	-0.358834	-0.310132	-0.209091	-0.247619		0.366711	0.278491		0.865	0.875	0.866	0.829	0.797	0.858
	Gene ontology		GO:0019080	1	0.999799	0.9998	0.99981	0.999571	1	1	0.999602	0.996855	1	1		0.00976353	-0.126867	-0.126867	-0.0858116	-0.0818182	-0.12381		0.977471	0.710107		0.347	0.644	0.642	0.588	0.598	0.622
	Gene ontology		GO:0019083	1	0.999652	1	0.999784	0.999816	1	1	0.99945	0.995607	1	1		0.0326027	-0.0304408	-0.0304408	0.00991363	0.00909091	-0.0285714		0.924355	0.929204		0.313	0.534	0.528	0.466	0.501	0.545
	Gene ontology		GO:0019199	1	0.999423	0.999603	0.986706	0.985894	1	1	0.997426	0.920218	1	1		0.00782797	-0.180542	-0.180542	-0.0953463	-0.0909091	-0.17619		0.986666	0.59526		0.376	0.711	0.686	0.618	0.618	0.683
	Gene ontology		GO:0019205	0.999383	0.999374	1	0.998122	0.999503	0.99347	0.994367	0.997002	1	0.323871	1		0.592369	0.103297	0.103297	0.110096	0.109091	0.104762		0.0549377	0.762474		0.143	0.372	0.386	0.347	0.348	0.364
	Gene ontology		GO:0019207	0.993576	0.999395	0.999854	0.995903	0.997128	1	1	0.996571	0.976187	0.940804	1		0.561377	0.0281718	0.0281718	0.0091747	0.00909091	0.0285714		0.0734139	0.934471		0.084	0.415	0.482	0.467	0.494	0.47
	Gene ontology		GO:0019208	1	0.999807	0.999893	0.998952	0.999508	1	1	0.996513	1	0.857196	1		0.592844	-0.0439155	-0.0439155	0.0381385	0.0363636	-0.0428571		0.054581	0.897985		0.149	0.539	0.551	0.44	0.456	0.557
	Gene ontology		GO:0019209	0.996208	0.99885	1	0.993488	0.99828	1	1	1	1	0.830649	1		0.577788	-0.291724	-0.291724	-0.287495	-0.263636	-0.27381		0.0634657	0.384066		0.182	0.813	0.807	0.816	0.791	0.801
	Gene ontology		GO:0019210	0.998787	0.999949	0.999004	0.999475	0.997057	1	1	0.986878	0.937664	1	1		0.0605716	-0.209524	-0.209524	-0.223316	-0.218182	-0.209524		0.860198	0.536359		0.306	0.753	0.74	0.758	0.757	0.747
	Gene ontology		GO:0019213	1	0.998127	1	0.998365	0.996829	0.984054	0.98495	1	1	1	1		-0.140152	-0.273967	-0.273967	-0.237927	-0.218182	-0.257143		0.680145	0.414942		0.574	0.794	0.791	0.774	0.771	0.774
	Gene ontology		GO:0019216	1	0.998131	1	0.998446	0.998465	1	1	0.99893	1	0.99732	1		0.168944	-0.0963958	-0.0963958	-0.0446113	-0.0409091	-0.0904762		0.619884	0.777987		0.308	0.611	0.604	0.551	0.564	0.609
	Gene ontology		GO:0019217	1	1	0.999215	0.997852	0.99969	1	1	0.995592	1	1	1		-0.147062	-0.307145	-0.307145	-0.178997	-0.154545	-0.271429		0.665622	0.358224		0.615	0.814	0.812	0.679	0.688	0.826
	Gene ontology		GO:0019218	1	0.998824	0.99976	1	0.997203	1	1	0.998275	1	0.849608	1		0.591713	0.065955	0.065955	0.0594818	0.0545455	0.0619048		0.0552073	0.84722		0.128	0.444	0.408	0.432	0.425	0.412
	Gene ontology		GO:0019221	0.999959	0.999965	0.999716	0.999113	0.99792	0.986936	1	0.997865	1	0.946912	1		0.576471	-0.046953	-0.046953	-0.0091747	-0.00909091	-0.047619		0.063794	0.890964		0.099	0.559	0.533	0.537	0.496	0.587
	Gene ontology		GO:0019226	1	0.995993	0.986368	0.999139	0.993877	0.982253	0.978939	0.998131	0.691451	1	0.762265		0.437534	0.394026	0.394026	0.41458	0.413636	0.402381		0.16784	0.230499		0.106	0.112	0.11	0.116	0.111	0.131
	Gene ontology		GO:0019229	1	1	0.999516	0.999087	0.998621	0.989473	1	0.990066	1	1	1		-0.0449388	-0.208012	-0.208012	-0.118964	-0.109091	-0.195238		0.895243	0.539371		0.473	0.737	0.743	0.627	0.627	0.744
	Gene ontology		GO:0019239	0.998148	1	0.999431	0.997625	0.999785	1	1	1	1	1	1		-0.503709	-0.72206	-0.72206	-0.663342	-0.572727	-0.638095		0.114128	0.0121005		0.992	0.998	0.995	0.985	0.984	0.998
	Gene ontology		GO:0019318	1	0.999509	0.999856	0.999848	0.998124	1	1	0.990656	1	1	1		0.0084108	-0.393193	-0.393193	-0.32715	-0.3	-0.369048		0.980777	0.231575		0.355	0.874	0.9	0.85	0.84	0.889
	Gene ontology		GO:0019319	1	0.999496	1	1	0.998914	1	0.992908	0.996566	1	1	1		-0.0575049	0	0	-0.0210585	-0.0181818	2.16693e-16		0.866547	1		0.496	0.506	0.51	0.534	0.51	0.512
	Gene ontology		GO:0019320	1	0.994921	1	1	0.999079	1	0.99352	0.975457	1	1	1		-0.031868	-0.0161655	-0.0161655	-0.0421169	-0.0363636	-0.0142857		0.924199	0.962375		0.403	0.503	0.468	0.559	0.548	0.518
	Gene ontology		GO:0019362	1	0.99714	0.999861	0.99993	0.99952	1	0.997541	0.971534	1	1	1		0.00742097	-0.312288	-0.312288	-0.276504	-0.263636	-0.304762		0.983858	0.349811		0.383	0.831	0.813	0.802	0.811	0.841
	Gene ontology		GO:0019369	1	0.999781	1	0.998487	0.9988	1	1	1	0.982324	1	1		0.0344937	-0.204763	-0.204763	-0.126351	-0.109091	-0.180952		0.920421	0.545866		0.303	0.713	0.74	0.622	0.636	0.717
	Gene ontology		GO:0019395	1	0.999923	1	1	0.999665	1	1	0.992963	1	1	1		0.0381852	-0.0976348	-0.0976348	-0.121406	-0.0954545	-0.0785714		0.911293	0.775196		0.335	0.606	0.6	0.648	0.615	0.612
	Gene ontology		GO:0019432	0.9938	0.998785	1	0.996861	0.99915	1	1	1	1	1	1		-0.479829	-0.72206	-0.72206	-0.747576	-0.645455	-0.638095		0.135052	0.0121005		0.991	0.993	0.991	0.995	0.993	0.993
	Gene ontology		GO:0019433	1	1	0.999971	1	0.999458	1	1	1	1	1	1		-0.07053	-0.324331	-0.324331	-0.283164	-0.190909	-0.22381		0.836732	0.33052		0.62	0.812	0.811	0.798	0.81	0.818
	Gene ontology		GO:0019439	0.999622	0.99935	0.999855	0.999275	0.999564	0.99808	0.960407	0.998605	1	1	1		-0.06852	-0.347452	-0.347452	-0.31194	-0.309091	-0.352381		0.840596	0.295116		0.572	0.849	0.845	0.825	0.808	0.86
	Gene ontology		GO:0019585	1	0.991774	1	1	1	1	1	1	1	1	1		-0.292264	-0.358236	-0.358236	-0.4	-0.2	-0.183333		0.383146	0.279351		0.661	0.633	0.614	0.8	0.81	0.641
	Gene ontology		GO:0019637	1	0.999573	1	0.998396	0.99852	1	1	0.999144	0.983431	0.72385	1		0.597264	0.239096	0.239096	0.305108	0.290909	0.233333		0.05206	0.478903		0.112	0.21	0.228	0.167	0.177	0.258
	Gene ontology		GO:0019674	1	0.994991	0.999757	1	0.999312	1	0.992908	0.961806	1	1	1		-0.00632348	-0.14713	-0.14713	-0.153661	-0.140909	-0.138095		0.983281	0.665961		0.4	0.645	0.68	0.677	0.691	0.669
	Gene ontology		GO:0019692	1	1	1	0.998949	0.999524	1	1	0.996513	1	1	1		-0.0513226	-0.127221	-0.127221	-0.0289061	-0.0227273	-0.102381		0.880613	0.709328		0.45	0.641	0.63	0.538	0.521	0.627
	Gene ontology		GO:0019693	1	0.999297	1	0.997076	0.999861	0.998016	0.988647	0.998205	1	0.931107	1		0.577273	0.12381	0.12381	0.195402	0.190909	0.12381		0.0633648	0.716842		0.127	0.365	0.363	0.266	0.274	0.35
	Gene ontology		GO:0019722	1	0.999974	1	0.991877	0.994108	0.990416	0.997517	0.98862	0.865384	1	0.873195		0.500818	0.521178	0.521178	0.568831	0.563636	0.528571		0.115971	0.100173		0.05	0.052	0.048	0.031	0.033	0.062
	Gene ontology		GO:0019724	1	0.999926	0.999926	1	0.99921	0.841793	1	1	1	1	1		-0.0533221	-0.404138	-0.404138	-0.389582	-0.336364	-0.357143		0.876158	0.217671		0.458	0.897	0.898	0.893	0.879	0.893
	Gene ontology		GO:0019725	1	0.997795	0.996341	0.996705	0.985259	0.994143	1	0.99898	0.960606	0.958098	1		0.457968	0.140859	0.140859	0.201843	0.2	0.142857		0.157998	0.67953		0.083	0.331	0.336	0.29	0.273	0.341
	Gene ontology		GO:0019730	1	0.999317	1	1	0.999744	1	1	1	1	1	1		-0.30303	-0.358834	-0.358834	-0.391036	-0.263636	-0.247619		0.365033	0.278491		0.847	0.861	0.83	0.885	0.873	0.85
	Gene ontology		GO:0019731	1	0.999317	1	1	0.999744	1	1	1	1	1	1		-0.30303	-0.358834	-0.358834	-0.391036	-0.263636	-0.247619		0.365033	0.278491		0.85	0.855	0.865	0.882	0.879	0.857
	Gene ontology		GO:0019748	1	1	0.999805	0.996288	0.999262	0.99262	0.990531	1	0.968765	1	1		0.000860451	-0.009759	-0.009759	0.076277	0.0727273	-0.00952381		0.999995	0.977282		0.392	0.483	0.495	0.424	0.377	0.523
	Gene ontology		GO:0019751	1	0.999839	1	0.997573	0.997314	1	1	0.99877	0.929157	1	1		0.0550453	-0.065955	-0.065955	0	2.11711e-17	-0.0619048		0.87323	0.84722		0.286	0.585	0.579	0.505	0.488	0.536
	Gene ontology		GO:0019752	0.999304	0.99912	1	0.997371	0.999381	1	1	0.995803	0.999953	1	1		-0.236996	-0.409878	-0.409878	-0.400454	-0.381818	-0.4		0.482364	0.210581		0.741	0.905	0.917	0.877	0.891	0.906
	Gene ontology		GO:0019783	0.985167	0.999662	0.998912	0.998521	0.999305	1	1	0.997507	1	0.935765	1		0.519122	-0.252381	-0.252381	-0.265188	-0.259091	-0.252381		0.103558	0.454031		0.19	0.769	0.782	0.778	0.784	0.772
	Gene ontology		GO:0019787	0.999773	0.999093	0.999677	0.993812	0.998619	1	1	0.951192	0.986752	1	1		0.0152515	-0.242857	-0.242857	-0.186097	-0.181818	-0.242857		0.966214	0.471799		0.356	0.755	0.777	0.726	0.731	0.782
	Gene ontology		GO:0019825	1	1	1	1	1	1	1	1	1	1	1		NA	NA	NA	NA	NA	NA		NA	NA		NA	NA	NA	NA	NA	NA
	Gene ontology		GO:0019827	0.999563	1	0.998748	0.986189	0.994842	0.992569	1	0.972316	0.984208	1	1		-0.096843	-0.0833333	-0.0833333	-0.00930484	-0.00909091	-0.0833333		0.774679	0.807546		0.57	0.607	0.572	0.503	0.516	0.587
	Gene ontology		GO:0019829	1	0.999889	1	1	0.998927	1	1	0.98341	0.967376	1	1		0.0799694	0.150878	0.150878	0.126351	0.109091	0.133333		0.815161	0.657895		0.283	0.331	0.314	0.375	0.345	0.33
	Gene ontology		GO:0019838	0.999936	0.997095	0.996392	0.996676	0.998175	0.999062	0.999971	0.998705	1	1	1		-0.627497	-0.831068	-0.831068	-0.733976	-0.727273	-0.842857		0.0387434	0.00152624		0.994	1	0.998	0.994	0.995	0.997
	Gene ontology		GO:0019840	1	0.999142	0.999874	1	0.999275	1	1	1	1	1	1		-0.310203	-0.520719	-0.520719	-0.520309	-0.409091	-0.419048		0.353197	0.100526		0.892	0.952	0.963	0.943	0.948	0.954
	Gene ontology		GO:0019842	1	1	1	0.999962	1	1	1	0.997342	1	1	1		0.0397241	-0.0759072	-0.0759072	0.026968	0.0181818	-0.052381		0.907696	0.824455		0.338	0.542	0.545	0.48	0.462	0.543
	Gene ontology		GO:0019843	1	0.99872	1	0.996067	0.999281	1	1	1	1	1	1		-0.392289	-0.550305	-0.550305	-0.456716	-0.359091	-0.442857		0.232615	0.0794126		0.968	0.959	0.96	0.908	0.902	0.955
	Gene ontology		GO:0019866	1	0.999892	1	0.999255	0.999567	1	1	0.998596	1	1	1		-0.140322	-0.280202	-0.280202	-0.200055	-0.172727	-0.247619		0.680569	0.403966		0.626	0.783	0.788	0.707	0.743	0.813
	Gene ontology		GO:0019867	0.99864	0.999385	1	0.998886	0.996876	0.999831	1	0.995161	0.973086	1	1		0.035058	-0.12619	-0.12619	-0.15353	-0.15	-0.12619		0.919504	0.711596		0.298	0.651	0.619	0.651	0.713	0.637
	Gene ontology		GO:0019882	1	0.999899	0.99773	0.999742	0.99732	0.966078	1	0.999575	0.990208	1	1		-0.060209	-0.145238	-0.145238	-0.0790912	-0.0772727	-0.145238		0.86003	0.670046		0.454	0.697	0.666	0.624	0.567	0.672
	Gene ontology		GO:0019884	1	0.999899	0.997404	0.999994	0.997187	0.958789	1	0.999535	0.988084	1	1		-0.0560642	-0.145238	-0.145238	-0.0977008	-0.0954545	-0.145238		0.869665	0.670046		0.452	0.67	0.684	0.607	0.604	0.659
	Gene ontology		GO:0019886	1	0.999641	0.999806	0.999469	0.996698	0.9045	1	0.99903	0.988248	1	1		-0.0500496	-0.0928571	-0.0928571	-0.0325669	-0.0318182	-0.0928571		0.884078	0.78597		0.462	0.591	0.616	0.552	0.508	0.62
	Gene ontology		GO:0019887	0.992162	0.999295	0.999832	0.994957	0.99673	1	1	0.999218	0.970248	0.925576	1		0.55809	0	0	-0.0183494	-0.0181818	-8.66773e-17		0.0758505	1		0.084	0.464	0.521	0.528	0.53	0.507
	Gene ontology		GO:0019888	1	0.999703	0.999809	0.998801	0.99949	1	1	0.996051	1	0.83955	1		0.59263	-0.0439155	-0.0439155	0.0381385	0.0363636	-0.0428571		0.0547006	0.897985		0.131	0.55	0.585	0.462	0.455	0.542
	Gene ontology		GO:0019894	0.997769	0.995156	1	1	0.997847	1	1	0.995071	1	1	1		-0.300039	-0.307145	-0.307145	-0.41064	-0.354545	-0.271429		0.369815	0.358224		0.828	0.829	0.839	0.913	0.903	0.822
	Gene ontology		GO:0019897	1	0.996113	1	0.989374	0.997749	1	1	0.992825	0.99018	0.932807	1		0.55969	0.180542	0.180542	0.257435	0.245455	0.17619		0.0742695	0.59526		0.147	0.258	0.283	0.202	0.212	0.284
	Gene ontology		GO:0019898	0.997011	0.992198	0.999984	0.993971	0.994805	1	1	0.996001	0.976937	0.998697	1		-0.12102	-0.286413	-0.286413	-0.266066	-0.263636	-0.290476		0.719737	0.393176		0.579	0.802	0.834	0.796	0.763	0.799
	Gene ontology		GO:0019900	0.998405	0.993291	0.997664	0.994588	0.995277	1	1	0.986175	0.978247	0.124379	0.925377		0.618182	0.592205	0.592205	0.605924	0.604545	0.604762		0.0302912	0.0549074		0.074	0.026	0.025	0.021	0.031	0.032
	Gene ontology		GO:0019901	0.999238	0.994123	0.997399	0.996287	0.996643	1	1	0.990533	0.986122	0.332789	0.867278		0.677161	0.592205	0.592205	0.605924	0.604545	0.604762		0.0127705	0.0549074		0.014	0.021	0.024	0.021	0.027	0.033
	Gene ontology		GO:0019902	1	0.999118	0.999285	0.992972	0.992743	0.999689	1	0.995323	0.959082	0.57144	1		0.597861	0.164336	0.164336	0.238542	0.236364	0.166667		0.0516466	0.629205		0.116	0.308	0.305	0.22	0.231	0.293
	Gene ontology		GO:0019903	1	0.99957	1	0.992338	0.995711	1	1	0.990806	0.973491	0.889325	1		0.597807	0.322047	0.322047	0.37185	0.354545	0.314286		0.052413	0.334134		0.063	0.165	0.145	0.127	0.121	0.158
	Gene ontology		GO:0019904	0.991236	0.998626	1	0.986974	0.99225	1	1	0.996945	0.99076	0.163325	1		0.590494	0.0166667	0.0166667	0.0325669	0.0318182	0.0166667		0.0571446	0.961209		0.167	0.492	0.479	0.43	0.468	0.472
	Gene ontology		GO:0019905	0.999563	0.998714	1	0.998241	0.997325	1	1	1	1	0.890036	1		0.585578	-0.240989	-0.240989	-0.228014	-0.209091	-0.22619		0.0586138	0.47532		0.183	0.782	0.763	0.738	0.767	0.768
	Gene ontology		GO:0019932	0.999586	0.999679	1	0.995432	0.991822	0.997931	1	0.994038	0.853236	0.93221	1		0.305885	0.272327	0.272327	0.284416	0.281818	0.27619		0.345978	0.417852		0.192	0.237	0.201	0.209	0.198	0.201
	Gene ontology		GO:0019935	0.994853	0.999889	1	1	0.999646	1	1	1	1	1	1		-0.30434	-0.520719	-0.520719	-0.647496	-0.509091	-0.419048		0.362809	0.100526		0.9	0.949	0.955	0.98	0.987	0.956
	Gene ontology		GO:0019941	0.999887	0.999096	0.997878	0.996714	0.996233	1	1	0.955967	0.977727	0.953842	1		0.482053	0.169031	0.169031	0.211018	0.209091	0.171429		0.133998	0.619301		0.047	0.319	0.294	0.28	0.269	0.294
	Gene ontology		GO:0019953	0.999766	0.999724	0.999383	0.996435	0.997759	1	1	0.999849	1	0.829805	1		0.586803	-0.390476	-0.390476	-0.321017	-0.313636	-0.390476		0.0580336	0.235105		0.16	0.874	0.88	0.807	0.831	0.888
	Gene ontology		GO:0019955	1	0.999822	0.998665	0.999368	0.997881	1	1	1	1	1	1		-0.315158	-0.641232	-0.641232	-0.536991	-0.463636	-0.566667		0.344985	0.0334781		0.882	0.978	0.981	0.953	0.952	0.977
	Gene ontology		GO:0019985	1	0.998513	0.999011	0.999526	0.997804	1	1	0.998069	1	1	1		-0.314284	-0.423634	-0.423634	-0.366804	-0.336364	-0.397619		0.346388	0.194155		0.811	0.89	0.909	0.867	0.876	0.909
	Gene ontology		GO:0020037	1	0.999886	1	0.998048	0.998945	1	1	0.997911	1	1	1		-0.207896	-0.280202	-0.280202	-0.200055	-0.172727	-0.247619		0.539556	0.403966		0.691	0.805	0.823	0.729	0.712	0.796
	Gene ontology		GO:0021510	0.996769	0.997898	1	0.996756	0.998696	1	1	0.992485	1	1	1		-0.285809	-0.469295	-0.469295	-0.465941	-0.427273	-0.440476		0.39313	0.14532		0.846	0.935	0.933	0.923	0.924	0.934
	Gene ontology		GO:0021536	0.996717	0.999949	1	1	0.998615	1	1	0.99117	1	1	1		-0.0732551	-0.280202	-0.280202	-0.389582	-0.336364	-0.247619		0.829789	0.403966		0.512	0.814	0.802	0.88	0.873	0.784
	Gene ontology		GO:0021537	0.999782	0.99256	0.998839	0.982955	0.99714	0.9971	0.999081	0.973321	0.923803	0.902292	1		0.503802	0.200054	0.200054	0.263636	0.263636	0.204762		0.117331	0.555336		0.049	0.262	0.25	0.21	0.232	0.248
	Gene ontology		GO:0021543	0.999151	0.99452	0.99957	0.987455	0.995992	1	1	0.981806	0.88173	0.848867	1		0.524807	0.131468	0.131468	0.15597	0.154545	0.133333		0.100458	0.700007		0.044	0.346	0.339	0.335	0.336	0.343
	Gene ontology		GO:0021549	0.996717	0.991562	0.99517	0.996446	0.999481	1	1	0.981718	1	0.763679	1		0.580779	-0.22381	-0.22381	-0.209359	-0.204545	-0.22381		0.06205	0.508252		0.19	0.749	0.755	0.748	0.735	0.736
	Gene ontology		GO:0021675	0.997912	0.999969	0.999926	1	0.997093	0.988607	0.984419	1	1	1	1		-0.12343	-0.39036	-0.39036	-0.448127	-0.427273	-0.380952		0.717035	0.235256		0.544	0.895	0.875	0.923	0.925	0.9
	Gene ontology		GO:0021700	1	0.999055	0.998613	0.999386	0.999289	1	1	0.996763	0.865735	0.450061	1		0.60536	0.211905	0.211905	0.246578	0.240909	0.211905		0.0485363	0.531631		0.063	0.264	0.27	0.22	0.216	0.259
	Gene ontology		GO:0021761	1	0.998892	0.999553	0.996446	0.998376	1	1	1	0.93619	1	1		0.0425399	-0.342459	-0.342459	-0.242884	-0.222727	-0.321429		0.902936	0.302578		0.297	0.832	0.848	0.781	0.77	0.834
	Gene ontology		GO:0021762	1	0.999834	1	0.996691	0.99981	1	1	1	1	1	1		-0.312562	-0.520719	-0.520719	-0.422029	-0.331818	-0.419048		0.349316	0.100526		0.931	0.966	0.948	0.896	0.908	0.942
	Gene ontology		GO:0021782	1	0.999032	1	1	0.995544	0.989739	1	0.992488	0.937408	1	1		0.055743	0.169961	0.169961	0.148704	0.136364	0.159524		0.871481	0.617345		0.257	0.302	0.304	0.314	0.355	0.301
	Gene ontology		GO:0021872	0.994815	0.999846	0.999428	0.986183	1	1	1	1	1	0.767498	1		0.57425	-0.405877	-0.405877	-0.376718	-0.345455	-0.380952		0.0661507	0.215508		0.179	0.877	0.908	0.897	0.871	0.909
	Gene ontology		GO:0021885	1	0.999323	0.999428	0.992876	0.998818	1	1	1	0.952481	1	1		0.0145724	-0.342459	-0.342459	-0.242884	-0.222727	-0.321429		0.968688	0.302578		0.378	0.837	0.856	0.756	0.782	0.871
	Gene ontology		GO:0021915	0.997447	0.997241	1	0.987909	0.994524	1	1	0.979834	0.910651	0.8292	1		0.575194	0.235714	0.235714	0.255883	0.25	0.235714		0.0666668	0.485328		0.054	0.269	0.254	0.207	0.214	0.232
	Gene ontology		GO:0021953	0.925512	0.99671	0.998647	0.98909	0.998539	1	1	0.992116	0.898704	0.600043	1		0.560723	0.0046953	0.0046953	-0.0183494	-0.0181818	0.0047619		0.0805606	0.989069		0.106	0.461	0.483	0.507	0.553	0.497
	Gene ontology		GO:0021954	0.887932	0.998725	0.996173	0.989443	0.99753	1	1	0.995737	0.859323	1	1		-0.162449	-0.385714	-0.385714	-0.381499	-0.372727	-0.385714		0.624437	0.241366		0.545	0.876	0.868	0.854	0.888	0.874
	Gene ontology		GO:0021987	0.998973	0.993929	0.999564	0.986819	0.996225	1	1	0.981084	0.960698	0.835931	1		0.588941	0.131468	0.131468	0.15597	0.154545	0.133333		0.0575922	0.700007		0.073	0.346	0.351	0.324	0.316	0.334
	Gene ontology		GO:0022008	0.958903	0.993821	0.997418	0.970969	0.972291	0.880521	0.652024	0.930793	0.549141	0.0501356	0.370062		0.807142	0.893265	0.893265	0.854545	0.854545	0.914286		0.000164629	0.000212359		0.001	0.002	0	0	0.002	0
	Gene ontology		GO:0022029	1	0.999323	0.999428	0.992876	0.998818	1	1	1	0.952273	1	1		0.0148064	-0.342459	-0.342459	-0.242884	-0.222727	-0.321429		0.968145	0.302578		0.362	0.837	0.84	0.769	0.764	0.851
	Gene ontology		GO:0022037	0.996717	0.991562	0.99517	0.996446	0.999481	1	1	0.981718	1	0.763679	1		0.580779	-0.22381	-0.22381	-0.209359	-0.204545	-0.22381		0.06205	0.508252		0.156	0.74	0.725	0.753	0.735	0.77
	Gene ontology		GO:0022400	1	0.999895	1	0.997514	0.99881	1	1	0.997357	0.877695	1	1		0.0610519	-0.00507346	-0.00507346	0.0594818	0.0545455	-0.0047619		0.859256	0.988188		0.247	0.516	0.504	0.437	0.415	0.501
	Gene ontology		GO:0022402	0.984217	0.998307	0.998212	0.989264	0.98738	1	1	0.979525	0.713539	0.724762	0.925377		0.591812	0.587542	0.587542	0.551254	0.55	0.6		0.0478493	0.0573378		0.03	0.028	0.027	0.034	0.044	0.022
	Gene ontology		GO:0022404	1	0.999086	1	0.995462	0.99533	1	1	0.997912	0.951392	1	1		0.0313825	-0.065955	-0.065955	0	2.11711e-17	-0.0619048		0.928922	0.84722		0.288	0.568	0.589	0.47	0.51	0.594
	Gene ontology		GO:0022405	1	0.999086	1	0.995462	0.99533	1	1	0.997912	0.951392	1	1		0.0313825	-0.065955	-0.065955	0	2.11711e-17	-0.0619048		0.928922	0.84722		0.319	0.578	0.571	0.517	0.485	0.587
	Gene ontology		GO:0022406	0.999708	1	0.999637	0.995125	0.999685	1	1	1	0.985963	0.883854	1		0.592611	0	0	0.0667424	0.0636364	4.33387e-17		0.0548526	1		0.115	0.477	0.49	0.434	0.422	0.49
	Gene ontology		GO:0022407	0.986378	1	0.998594	0.996837	0.99922	0.994058	1	1	1	0.916146	1		0.536057	-0.263493	-0.263493	-0.26697	-0.254545	-0.257143		0.0909606	0.4337		0.163	0.784	0.788	0.791	0.807	0.794
	Gene ontology		GO:0022408	1	1	0.999069	0.998877	0.999726	1	1	1	1	0.89508	1		0.588317	-0.156267	-0.156267	-0.0315877	-0.0272727	-0.138095		0.057059	0.646355		0.172	0.681	0.679	0.55	0.521	0.676
	Gene ontology		GO:0022409	0.980142	1	0.999217	0.998213	0.99898	0.989773	1	0.999853	1	0.989477	1		-0.0423955	-0.292857	-0.292857	-0.311712	-0.304545	-0.292857		0.903671	0.382136		0.501	0.796	0.823	0.795	0.839	0.807
	Gene ontology		GO:0022411	0.999703	0.999455	0.994584	0.996764	0.99884	1	1	0.994647	0.976034	0.838808	1		0.595259	0.0798201	0.0798201	0.13762	0.136364	0.0809524		0.0535381	0.815537		0.093	0.379	0.401	0.369	0.344	0.402
	Gene ontology		GO:0022412	0.999965	0.997763	0.998892	1	0.999985	1	1	1	0.983292	0.559377	1		0.594727	-0.0243975	-0.0243975	-0.0858116	-0.0818182	-0.0238095		0.0533603	0.943237		0.124	0.559	0.522	0.616	0.623	0.534
	Gene ontology		GO:0022414	1	1	0.999221	0.995841	0.99812	1	1	0.99686	0.996257	0.8229	1		0.590642	0.204939	0.204939	0.314643	0.3	0.2		0.0558318	0.545513		0.139	0.274	0.283	0.174	0.164	0.269
	Gene ontology		GO:0022600	0.998599	0.99854	0.999401	0.979293	0.999613	1	1	1	0.915772	1	1		-0.0150601	-0.546504	-0.546504	-0.51487	-0.490909	-0.533333		0.958316	0.081943		0.367	0.952	0.957	0.946	0.952	0.953
	Gene ontology		GO:0022602	1	1	1	1	1	1	1	1	1	1	1		NA	NA	NA	NA	NA	NA		NA	NA		NA	NA	NA	NA	NA	NA
	Gene ontology		GO:0022603	0.99818	0.998171	0.998573	0.981947	0.988493	0.999608	1	0.966382	0.966916	0.23825	0.454135		0.86361	0.600162	0.600162	0.618182	0.618182	0.614286		0.000162803	0.0509241		0.01	0.025	0.03	0.032	0.022	0.018
	Gene ontology		GO:0022604	0.992644	0.999708	0.996444	0.987067	0.987978	1	1	0.978691	0.96789	0.213005	0.526329		0.820113	0.61552	0.61552	0.633259	0.631818	0.628571		0.000391904	0.0438052		0.006	0.03	0.019	0.018	0.023	0.026
	Gene ontology		GO:0022610	0.998492	0.997451	0.994836	0.983924	0.992792	1	1	0.992543	0.840207	0.438358	1		0.600271	0.103297	0.103297	0.174319	0.172727	0.104762		0.0528589	0.762474		0.085	0.376	0.388	0.299	0.275	0.367
	Gene ontology		GO:0022613	0.999637	0.999744	0.999816	0.998833	0.994354	0.998217	1	0.99995	0.991698	1	1		-0.0461751	-0.375624	-0.375624	-0.357813	-0.354545	-0.380952		0.892075	0.254948		0.466	0.868	0.884	0.86	0.851	0.872
	Gene ontology		GO:0022616	1	0.999323	0.999735	0.995475	0.997285	0.985914	1	0.997315	1	0.840594	1		0.585538	-0.0595238	-0.0595238	0.0279145	0.0272727	-0.0595238		0.0588299	0.861987		0.124	0.545	0.565	0.48	0.476	0.587
	Gene ontology		GO:0022617	0.999932	0.997519	0.997122	0.9989	0.998135	1	1	0.996512	0.968617	1	1		0.00811969	-0.257143	-0.257143	-0.232621	-0.227273	-0.257143		0.983168	0.445265		0.348	0.79	0.795	0.761	0.769	0.796
	Gene ontology		GO:0022618	1	1	1	0.99923	0.994472	0.999596	1	0.998886	0.995849	1	1		-0.0354191	0.0735652	0.0735652	0.138791	0.127273	0.0690476		0.917568	0.829802		0.464	0.403	0.416	0.337	0.331	0.412
	Gene ontology		GO:0022624	1	1	1	1	0.998567	1	1	0.995827	1	1	1		0.0244143	0.0966092	0.0966092	0.094388	0.0636364	0.0666667		0.943263	0.777506		0.329	0.318	0.333	0.399	0.347	0.31
	Gene ontology		GO:0022625	1	1	1	1	1	1	1	1	1	1	1		NA	NA	NA	NA	NA	NA		NA	NA		NA	NA	NA	NA	NA	NA
	Gene ontology		GO:0022626	1	1	1	1	1	1	1	0.998482	1	1	1		0.043791	0.204707	0.204707	0.2	0.1	0.104762		0.898273	0.545979		0.273	0.278	0.275	0.316	0.257	0.279
	Gene ontology		GO:0022627	1	1	0.999946	1	1	1	1	0.995197	1	1	1		0.0405698	-0.0759072	-0.0759072	-0.040452	-0.0272727	-0.052381		0.905744	0.824455		0.314	0.548	0.585	0.508	0.546	0.548
	Gene ontology		GO:0022803	1	0.999297	0.987265	0.980169	0.977184	0.834465	0.525888	0.9993	0.526979	0.857969	1		0.095196	0.202842	0.202842	0.264238	0.263636	0.207143		0.734207	0.549722		0.402	0.258	0.282	0.183	0.216	0.27
	Gene ontology		GO:0022804	1	0.99289	1	0.996032	0.99099	1	1	0.994439	0.993615	1	1		-0.260339	-0.172498	-0.172498	-0.148704	-0.136364	-0.161905		0.439169	0.612023		0.755	0.719	0.696	0.673	0.686	0.698
	Gene ontology		GO:0022832	1	0.999136	0.994065	0.985992	0.979562	0.946651	0.875196	0.99969	0.573504	0.975489	1		0.0629751	0.221494	0.221494	0.282461	0.281818	0.22619		0.855422	0.512764		0.259	0.251	0.239	0.2	0.177	0.258
	Gene ontology		GO:0022834	1	0.999633	0.997646	0.9942	0.992712	0.939189	0.892736	1	0.801687	0.793302	1		0.466368	0.286413	0.286413	0.339464	0.336364	0.290476		0.154013	0.393176		0.065	0.171	0.192	0.143	0.168	0.202
	Gene ontology		GO:0022836	1	0.998066	0.989392	0.98402	0.982623	0.80314	0.468982	0.999258	0.502004	0.805384	1		0.120451	0.202842	0.202842	0.264238	0.263636	0.207143		0.659953	0.549722		0.331	0.296	0.291	0.237	0.207	0.264
	Gene ontology		GO:0022838	1	0.999218	0.986926	0.983362	0.978153	0.833478	0.523695	0.999263	0.51938	0.850267	1		0.101936	0.221494	0.221494	0.282461	0.281818	0.22619		0.71665	0.512764		0.386	0.271	0.273	0.192	0.207	0.259
	Gene ontology		GO:0022839	1	0.998232	1	0.997176	0.999246	0.991701	0.992507	0.994561	0.971951	1	1		-0.00347462	0.119048	0.119048	0.162835	0.159091	0.119048		0.989908	0.727367		0.391	0.385	0.354	0.281	0.333	0.387
	Gene ontology		GO:0022843	0.999994	0.99927	0.993504	0.985227	0.980871	0.945518	0.866854	0.999626	0.560592	0.966082	1		0.0717694	0.181444	0.181444	0.236364	0.236364	0.185714		0.829768	0.593389		0.277	0.292	0.297	0.217	0.24	0.265
	Gene ontology		GO:0022857	1	0.998521	0.989389	0.976024	0.982784	0.909839	0.658245	0.997093	0.703303	0.977293	1		-0.00284045	0.160875	0.160875	0.255126	0.254545	0.164286		0.994931	0.636542		0.417	0.307	0.305	0.23	0.209	0.333
	Gene ontology		GO:0022890	1	0.997868	0.982589	0.972375	0.982617	0.989143	0.993912	0.999603	0.625479	0.947249	1		0.103325	0.0536249	0.0536249	0.173121	0.172727	0.0547619		0.745579	0.875568		0.23	0.434	0.44	0.308	0.293	0.428
	Gene ontology		GO:0022891	1	0.998585	0.987175	0.982596	0.984899	0.899864	0.632872	0.996463	0.707868	0.96981	1		0.00291546	0.23082	0.23082	0.309796	0.309091	0.235714		0.98474	0.494696		0.42	0.223	0.226	0.161	0.142	0.22
	Gene ontology		GO:0022892	1	0.997016	0.984208	0.983323	0.984617	0.914976	0.688733	0.996189	0.608907	0.938304	1		0.0621514	0.226157	0.226157	0.309796	0.309091	0.230952		0.843706	0.503695		0.395	0.227	0.245	0.173	0.164	0.242
	Gene ontology		GO:0022898	1	0.999849	0.999915	0.987449	0.996709	0.97418	0.918973	0.9896	0.981729	0.191249	1		0.59266	0.356722	0.356722	0.419135	0.418182	0.364286		0.0554006	0.281536		0.121	0.14	0.139	0.072	0.102	0.16
	Gene ontology		GO:0022900	0.999986	1	1	0.999602	0.99989	1	1	0.999628	1	1	1		-0.215854	-0.339476	-0.339476	-0.284289	-0.245455	-0.3		0.523824	0.307084		0.679	0.858	0.837	0.79	0.797	0.862
	Gene ontology		GO:0022904	0.999986	1	1	0.999602	0.99989	1	1	0.999628	1	1	1		-0.215727	-0.339476	-0.339476	-0.284289	-0.245455	-0.3		0.524074	0.307084		0.663	0.85	0.84	0.793	0.802	0.854
	Gene ontology		GO:0023014	1	0.999682	0.999172	0.977303	0.984548	1	1	0.994906	0.965894	0.283359	1		0.591864	0.154762	0.154762	0.246578	0.240909	0.154762		0.0556014	0.649571		0.12	0.331	0.306	0.227	0.235	0.296
	Gene ontology		GO:0023057	1	0.99702	0.99519	0.987734	0.994493	1	1	0.95066	0.893557	0.776485	0.762265		0.943235	0.666733	0.666733	0.724801	0.718182	0.67619		1.49741e-05	0.0250512		0.001	0.017	0.014	0.006	0.003	0.013
	Gene ontology		GO:0023061	1	1	0.999888	0.999185	0.998589	1	1	0.999537	0.991225	0.829769	1		0.597128	0.263493	0.263493	0.343247	0.327273	0.257143		0.0522495	0.4337		0.105	0.193	0.206	0.152	0.161	0.191
	Gene ontology		GO:0030001	0.999964	0.99793	0.980335	0.983778	0.978884	0.993812	0.999671	0.998338	0.583903	0.969404	1		0.0781921	0.0279145	0.0279145	0.109091	0.109091	0.0285714		0.812229	0.935068		0.226	0.464	0.49	0.353	0.367	0.453
	Gene ontology		GO:0030003	1	0.998539	0.995497	0.998196	0.984401	0.991639	1	0.998059	0.93091	0.934779	1		0.459836	0.234765	0.234765	0.284416	0.281818	0.238095		0.15515	0.487139		0.089	0.211	0.236	0.187	0.182	0.239
	Gene ontology		GO:0030004	1	0.998672	0.997926	0.996493	0.999715	1	1	0.986823	1	1	1		-0.111044	-0.469295	-0.469295	-0.356891	-0.327273	-0.440476		0.743348	0.14532		0.567	0.935	0.919	0.84	0.895	0.92
	Gene ontology		GO:0030010	0.998543	0.997335	0.999064	0.997841	0.991818	1	1	1	0.79769	0.848867	1		0.415721	-0.0666667	-0.0666667	-0.0651339	-0.0636364	-0.0666667		0.196155	0.845588		0.116	0.606	0.577	0.585	0.597	0.556
	Gene ontology		GO:0030016	1	0.981348	0.990415	0.978473	0.990409	0.895018	0.679949	0.998245	0.314845	1	1		0.0303685	-0.131468	-0.131468	-0.0550482	-0.0545455	-0.133333		0.973556	0.700007		0.3	0.648	0.649	0.569	0.575	0.641
	Gene ontology		GO:0030017	1	0.985028	0.994502	0.984238	0.9912	0.956515	0.871414	0.99733	0.363384	1	1		0.04651	-0.131468	-0.131468	-0.0550482	-0.0545455	-0.133333		0.917851	0.700007		0.284	0.638	0.648	0.545	0.572	0.66
	Gene ontology		GO:0030018	1	0.983477	0.997106	0.986093	0.990663	0.9856	0.993405	0.996802	0.548169	1	0.827462		0.243726	0.226157	0.226157	0.268793	0.268182	0.230952		0.41081	0.503695		0.187	0.24	0.254	0.219	0.209	0.239
	Gene ontology		GO:0030027	0.995762	0.999828	0.997918	0.996138	0.998455	1	1	0.98956	0.992275	0.933776	1		0.578495	0.0986013	0.0986013	0.091747	0.0909091	0.1		0.0627164	0.77302		0.126	0.404	0.368	0.409	0.368	0.357
	Gene ontology		GO:0030029	0.96012	0.995464	0.997131	0.994486	0.994294	1	1	0.98475	0.776948	0.0770539	1		0.598072	0.103297	0.103297	0.0550482	0.0545455	0.104762		0.0536322	0.762474		0.114	0.382	0.386	0.457	0.455	0.384
	Gene ontology		GO:0030030	0.967125	0.989633	0.994737	0.972403	0.969552	0.945742	0.66731	0.966769	0.483856	0.0495143	1		0.599992	0.414065	0.414065	0.372727	0.372727	0.42381		0.0798682	0.205496		0.066	0.092	0.124	0.116	0.119	0.099
	Gene ontology		GO:0030031	0.961034	0.999758	0.999963	0.989046	0.994407	1	1	0.999131	0.995488	0.772581	1		0.54177	-0.15964	-0.15964	-0.174319	-0.172727	-0.161905		0.0898887	0.639166		0.186	0.712	0.66	0.678	0.713	0.683
	Gene ontology		GO:0030032	1	1	1	0.996462	0.998798	1	1	0.997589	1	0.783894	1		0.590244	0.140101	0.140101	0.231643	0.2	0.12381		0.0560847	0.681175		0.155	0.34	0.323	0.242	0.24	0.353
	Gene ontology		GO:0030036	0.952245	0.99474	0.999362	0.995466	0.995347	1	1	0.988575	0.896908	0.0641391	1		0.59257	0.0798201	0.0798201	0.0091747	0.00909091	0.0809524		0.0563156	0.815537		0.126	0.4	0.409	0.492	0.487	0.411
	Gene ontology		GO:0030048	0.99919	0.998503	0.993528	0.995428	0.99153	1	1	0.984775	0.69079	1	1		0.0566934	-0.209524	-0.209524	-0.167487	-0.163636	-0.209524		0.872829	0.536359		0.263	0.741	0.719	0.668	0.69	0.723
	Gene ontology		GO:0030049	1	0.999962	0.994407	0.995951	0.998145	1	1	0.998626	0.896815	1	1		0.0401802	-0.283011	-0.283011	-0.171623	-0.163636	-0.27619		0.909855	0.399069		0.295	0.799	0.816	0.682	0.688	0.805
	Gene ontology		GO:0030054	0.999216	0.99785	0.997959	0.98953	0.995743	0.99891	1	0.981109	0.927945	0.352258	1		0.598725	0.158543	0.158543	0.218679	0.218182	0.161905		0.0506527	0.641501		0.116	0.287	0.315	0.246	0.244	0.318
	Gene ontology		GO:0030055	1	0.999333	0.996102	0.987123	0.991742	1	1	0.994923	0.947668	0.584312	1		0.595904	0.154762	0.154762	0.246578	0.240909	0.154762		0.053169	0.649571		0.103	0.312	0.323	0.237	0.252	0.318
	Gene ontology		GO:0030071	0.998342	0.999947	1	1	0.998879	0.989728	1	0.98494	0.944224	1	1		0.0587555	0.058554	0.058554	-0.0286039	-0.0272727	0.0571429		0.86446	0.864218		0.323	0.416	0.415	0.527	0.526	0.423
	Gene ontology		GO:0030072	1	1	1	0.997946	0.996906	1	1	1	1	0.798346	1		0.590538	0.056214	0.056214	0.132968	0.104545	0.0452381		0.0559017	0.869603		0.128	0.452	0.423	0.321	0.323	0.435
	Gene ontology		GO:0030097	1	0.999146	0.999696	0.996773	0.998404	0.976896	1	0.988649	1	1	0.762265		0.625448	0.102381	0.102381	0.17214	0.168182	0.102381		0.039792	0.764528		0.041	0.376	0.395	0.29	0.329	0.392
	Gene ontology		GO:0030098	1	0.999974	1	0.999744	0.999399	0.970103	1	0.997407	0.992115	1	1		-0.0356803	0.0341565	0.0341565	0.076277	0.0727273	0.0333333		0.91752	0.920585		0.441	0.469	0.469	0.411	0.411	0.433
	Gene ontology		GO:0030099	0.99968	0.998456	0.999339	0.998612	0.998838	1	1	0.993132	1	0.934856	0.467281		0.682092	0.291109	0.291109	0.31194	0.309091	0.295238		0.0160069	0.385116		0.002	0.205	0.182	0.168	0.183	0.156
	Gene ontology		GO:0030100	0.979808	0.997763	0.998583	0.995368	0.996995	1	1	1	0.99748	0.837226	1		0.552773	-0.266667	-0.266667	-0.279145	-0.272727	-0.266667		0.0801868	0.427974		0.18	0.783	0.785	0.805	0.801	0.788
	Gene ontology		GO:0030101	1	0.999705	1	1	0.999863	1	1	0.997045	1	1	1		0.012194	-0.127221	-0.127221	-0.156093	-0.122727	-0.102381		0.971714	0.709328		0.36	0.63	0.635	0.656	0.666	0.651
	Gene ontology		GO:0030104	1	0.995807	0.998534	0.991083	0.998756	1	1	0.997676	0.841591	1	1		0.0419883	-0.278132	-0.278132	-0.181158	-0.172727	-0.271429		0.907264	0.407595		0.308	0.801	0.779	0.704	0.691	0.797
	Gene ontology		GO:0030111	0.997739	0.999803	0.994605	0.991183	0.997558	1	1	0.95857	0.97587	0.781611	0.762265		0.930857	0.592205	0.592205	0.633259	0.631818	0.604762		2.84041e-05	0.0549074		0	0.026	0.036	0.019	0.015	0.027
	Gene ontology		GO:0030117	0.998647	1	0.999669	0.993993	0.998378	1	1	1	0.962775	1	1		0.00450591	-0.342459	-0.342459	-0.287495	-0.263636	-0.321429		0.991929	0.302578		0.387	0.861	0.843	0.785	0.801	0.848
	Gene ontology		GO:0030118	1	1	1	1	0.99851	1	1	1	0.940326	1	1		0.0650056	0.179417	0.179417	0.175292	0.118182	0.12381		0.849481	0.597593		0.228	0.274	0.288	0.32	0.296	0.274
	Gene ontology		GO:0030119	1	1	0.999476	1	0.997987	1	1	1	0.942125	1	1		0.0620039	-0.0207104	-0.0207104	0.00578122	0.00454545	-0.0166667		0.856575	0.951806		0.255	0.497	0.511	0.5	0.468	0.516
	Gene ontology		GO:0030120	0.998024	1	1	0.991159	0.998399	1	1	1	0.950137	1	1		0.00245795	-0.231706	-0.231706	-0.210585	-0.181818	-0.204762		0.997571	0.492995		0.397	0.731	0.78	0.73	0.75	0.766
	Gene ontology		GO:0030133	0.999978	0.999983	1	0.999753	0.999003	0.998998	1	0.999432	0.991995	1	1		0.0465151	-0.0642857	-0.0642857	-0.0604815	-0.0590909	-0.0642857		0.892153	0.851049		0.276	0.561	0.56	0.56	0.606	0.573
	Gene ontology		GO:0030134	1	1	0.999782	0.998166	0.9992	0.987676	1	1	0.967705	1	1		0.0260353	-0.136983	-0.136983	-0.0346977	-0.0318182	-0.128571		0.940646	0.687958		0.326	0.635	0.643	0.533	0.556	0.639
	Gene ontology		GO:0030135	0.996801	0.999864	0.999364	0.994547	0.999985	0.999954	1	0.998707	0.960206	0.88324	1		0.58648	-0.0373042	-0.0373042	-0.0182233	-0.0181818	-0.0380952		0.0588976	0.913289		0.069	0.545	0.523	0.517	0.526	0.549
	Gene ontology		GO:0030136	0.998235	0.999954	0.999317	0.995382	0.99943	0.999065	1	0.996801	0.967472	0.802501	1		0.599249	0.102587	0.102587	0.136675	0.136364	0.104762		0.0514427	0.764066		0.089	0.369	0.378	0.341	0.355	0.367
	Gene ontology		GO:0030139	0.992949	1	0.993258	0.996984	0.998504	1	1	0.99739	0.944795	0.535075	1		0.595957	0.0309524	0.0309524	0.0279145	0.0272727	0.0309524		0.053066	0.928017		0.111	0.47	0.449	0.467	0.478	0.465
	Gene ontology		GO:0030140	1	1	1	1	0.99927	1	1	0.996275	1	1	1		0.0330876	0.0966092	0.0966092	0.094388	0.0636364	0.0666667		0.923103	0.777506		0.323	0.366	0.328	0.394	0.408	0.369
	Gene ontology		GO:0030141	0.99997	0.998164	0.998763	0.999668	0.997749	1	1	0.999731	1	0.990963	1		0.479078	-0.314286	-0.314286	-0.283798	-0.277273	-0.314286		0.136461	0.346571		0.158	0.828	0.835	0.805	0.798	0.848
	Gene ontology		GO:0030145	0.998742	0.996555	1	0.999834	0.998378	1	1	1	1	1	1		-0.411327	-0.668175	-0.668175	-0.705459	-0.609091	-0.590476		0.208722	0.024625		0.95	0.985	0.991	0.994	0.987	0.979
	Gene ontology		GO:0030148	0.993509	1	1	0.999997	0.999539	1	1	1	1	1	1		-0.297658	-0.520719	-0.520719	-0.543434	-0.427273	-0.419048		0.37399	0.100526		0.878	0.952	0.954	0.955	0.96	0.957
	Gene ontology		GO:0030155	0.988405	0.998837	0.992288	0.988037	0.994256	0.996421	1	0.993515	0.986892	0.876356	1		0.546929	-0.0419673	-0.0419673	-0.00911164	-0.00909091	-0.0428571		0.0838493	0.902492		0.167	0.555	0.563	0.488	0.509	0.539
	Gene ontology		GO:0030159	1	0.999644	0.999818	0.998552	0.998334	1	1	0.984699	1	1	1		0.00018867	-0.393193	-0.393193	-0.307323	-0.281818	-0.369048		0.999705	0.231575		0.385	0.884	0.897	0.825	0.836	0.893
	Gene ontology		GO:0030162	0.99307	0.999828	0.997761	0.997533	0.996927	0.999527	1	0.975624	0.993554	0.791241	1		0.592246	0.0885976	0.0885976	0.0546698	0.0545455	0.0904762		0.0551527	0.795604		0.132	0.414	0.359	0.41	0.445	0.383
	Gene ontology		GO:0030163	1	0.999652	0.997557	0.996604	0.997309	1	1	0.963693	0.986054	0.972141	1		0.403114	0.207143	0.207143	0.283798	0.277273	0.207143		0.218302	0.541105		0.131	0.277	0.269	0.203	0.185	0.258
	Gene ontology		GO:0030165	0.972523	0.999215	0.999611	0.995974	0.994014	1	1	1	0.957468	0.641827	1		0.584121	-0.0809524	-0.0809524	-0.111658	-0.109091	-0.0809524		0.0607779	0.81296		0.133	0.612	0.587	0.617	0.63	0.569
	Gene ontology		GO:0030166	1	1	1	0.996291	0.999777	1	1	1	1	1	1		-0.296794	-0.358834	-0.358834	-0.229228	-0.154545	-0.247619		0.375456	0.278491		0.849	0.86	0.854	0.744	0.752	0.859
	Gene ontology		GO:0030168	0.998149	0.997885	0.996313	0.998193	0.997278	1	1	1	0.902848	0.769197	1		0.589575	-0.0809524	-0.0809524	-0.0837436	-0.0818182	-0.0809524		0.0584745	0.81296		0.049	0.57	0.566	0.583	0.588	0.597
	Gene ontology		GO:0030173	1	0.999969	1	1	1	1	1	1	1	1	1		-0.292264	-0.358236	-0.358236	-0.4	-0.2	-0.183333		0.383146	0.279351		0.636	0.642	0.613	0.823	0.803	0.623
	Gene ontology		GO:0030175	0.999187	0.997485	0.999081	0.981121	0.996395	1	1	0.991866	0.926711	1	1		-0.0215154	-0.285714	-0.285714	-0.214011	-0.209091	-0.285714		0.943718	0.394383		0.423	0.794	0.823	0.757	0.718	0.811
	Gene ontology		GO:0030176	1	1	1	0.996139	0.999432	0.99891	1	0.999881	1	1	1		-0.313975	-0.231706	-0.231706	-0.115822	-0.1	-0.204762		0.347054	0.492995		0.847	0.765	0.746	0.612	0.62	0.743
	Gene ontology		GO:0030177	0.998706	1	0.995677	0.998798	0.997676	1	1	0.975032	0.996643	0.83642	1		0.595253	0.164286	0.164286	0.176792	0.172727	0.164286		0.0535364	0.629311		0.083	0.293	0.302	0.295	0.308	0.299
	Gene ontology		GO:0030178	1	1	0.996502	0.995216	0.999285	1	1	0.97073	0.960724	0.702756	0.762265		0.91953	0.680952	0.680952	0.744387	0.727273	0.680952		4.49234e-05	0.0210697		0	0.005	0.011	0.005	0.004	0.01
	Gene ontology		GO:0030182	0.961312	0.990383	0.997547	0.975178	0.975819	0.938194	0.6277	0.95375	0.502271	0.0478697	0.77467		0.658705	0.837436	0.837436	0.8	0.8	0.857143		0.0161112	0.00129644		0.039	0	0.003	0.001	0.001	0
	Gene ontology		GO:0030183	1	0.999683	1	1	0.999277	0.988257	0.99583	0.997677	0.980828	1	1		0.0194534	0.248855	0.248855	0.228831	0.218182	0.242857		0.955253	0.460574		0.402	0.216	0.208	0.256	0.269	0.218
	Gene ontology		GO:0030193	0.999049	0.998464	1	0.99548	0.99938	1	1	1	0.970821	0.872799	1		0.594353	-0.0243975	-0.0243975	-0.0190693	-0.0181818	-0.0238095		0.0542476	0.943237		0.068	0.513	0.549	0.521	0.493	0.553
	Gene ontology		GO:0030195	1	1	1	0.999613	0.999349	1	1	1	1	0.815805	1		0.592248	0.056214	0.056214	0.132968	0.104545	0.0452381		0.0549089	0.869603		0.15	0.411	0.448	0.356	0.356	0.414
	Gene ontology		GO:0030198	0.999982	0.99703	0.990088	0.993495	0.98982	1	1	0.993863	0.872747	0.928662	1		0.326102	0.0375624	0.0375624	0.091747	0.0909091	0.0380952		0.319625	0.912691		0.212	0.455	0.438	0.388	0.39	0.455
	Gene ontology		GO:0030199	1	0.998284	1	1	0.998912	1	1	0.982191	1	1	1		0.0126664	-0.127221	-0.127221	-0.156093	-0.122727	-0.102381		0.971115	0.709328		0.357	0.65	0.646	0.661	0.67	0.64
	Gene ontology		GO:0030203	1	0.998313	0.996039	0.990252	0.997256	1	1	1	0.997916	1	1		-0.457576	-0.540324	-0.540324	-0.401502	-0.368182	-0.507143		0.15665	0.0861702		0.975	0.941	0.945	0.887	0.889	0.966
	Gene ontology		GO:0030204	1	1	1	0.993086	0.999884	1	1	1	1	1	1		-0.293633	-0.358834	-0.358834	-0.229228	-0.154545	-0.247619		0.380809	0.278491		0.857	0.881	0.86	0.715	0.741	0.839
	Gene ontology		GO:0030206	1	1	1	0.996732	0.99974	1	1	1	1	1	1		-0.29805	-0.358834	-0.358834	-0.229228	-0.154545	-0.247619		0.373341	0.278491		0.854	0.852	0.853	0.735	0.756	0.876
	Gene ontology		GO:0030212	1	0.999998	0.994862	0.996932	0.997376	1	1	1	0.972981	1	1		-0.0272769	-0.367826	-0.367826	-0.262711	-0.240909	-0.345238		0.934009	0.265736		0.43	0.86	0.869	0.779	0.798	0.883
	Gene ontology		GO:0030216	1	0.999587	1	0.991721	0.997415	1	1	1	1	1	1		-0.320009	-0.520719	-0.520719	-0.422029	-0.331818	-0.419048		0.337292	0.100526		0.861	0.96	0.942	0.907	0.907	0.943
	Gene ontology		GO:0030217	1	1	0.999834	0.998385	0.999235	0.988221	1	0.997951	1	1	0.821416		0.624845	0.19518	0.19518	0.276504	0.263636	0.190476		0.0399425	0.565207		0.052	0.288	0.298	0.212	0.212	0.259
	Gene ontology		GO:0030218	0.994526	0.998358	0.999431	0.998242	1	1	1	0.996584	1	1	0.762265		0.619446	-0.141506	-0.141506	-0.171623	-0.163636	-0.138095		0.0425246	0.678127		0.091	0.651	0.671	0.683	0.689	0.67
	Gene ontology		GO:0030234	0.977911	0.995254	0.994612	0.996212	0.992909	1	0.99858	0.96934	0.874191	0.774383	1		0.562455	0.139891	0.139891	0.0865606	0.0863636	0.142857		0.0763403	0.681632		0.061	0.353	0.337	0.373	0.358	0.36
	Gene ontology		GO:0030239	1	0.999017	0.999996	0.992501	0.997674	1	1	1	0.895733	0.810047	1		0.572292	0.0243975	0.0243975	0.104881	0.1	0.0238095		0.068614	0.943237		0.047	0.491	0.478	0.374	0.383	0.452
	Gene ontology		GO:0030246	0.99859	0.999001	0.999975	0.997962	0.999763	0.994564	1	0.99831	0.980579	1	1		-0.0123359	-0.253546	-0.253546	-0.229367	-0.227273	-0.257143		0.969671	0.451878		0.406	0.768	0.785	0.746	0.751	0.764
	Gene ontology		GO:0030258	0.999688	0.999021	1	0.999716	0.997873	1	1	0.996883	0.977115	1	1		0.0480368	-0.09759	-0.09759	-0.133485	-0.127273	-0.0952381		0.888965	0.775297		0.271	0.61	0.621	0.681	0.635	0.641
	Gene ontology		GO:0030260	0.998283	0.997768	0.991633	0.999666	0.99663	1	1	1	1	1	1		-0.454907	-0.811754	-0.811754	-0.798047	-0.731818	-0.761905		0.159374	0.00241171		0.98	0.99	0.996	0.997	0.998	0.995
	Gene ontology		GO:0030262	1	0.999925	1	1	0.999082	1	1	1	1	1	1		-0.078918	-0.324331	-0.324331	-0.350584	-0.236364	-0.22381		0.817568	0.33052		0.62	0.812	0.821	0.857	0.85	0.819
	Gene ontology		GO:0030276	0.999353	0.999981	1	0.993862	0.997826	1	1	1	1	1	1		-0.337244	-0.668175	-0.668175	-0.642283	-0.554545	-0.590476		0.31037	0.024625		0.919	0.99	0.989	0.981	0.988	0.992
	Gene ontology		GO:0030278	1	0.995573	1	0.995124	0.999554	1	1	0.986181	1	1	1		-0.14947	-0.307145	-0.307145	-0.231643	-0.2	-0.271429		0.659185	0.358224		0.65	0.847	0.825	0.745	0.74	0.828
	Gene ontology		GO:0030279	1	0.998586	0.999892	0.995676	0.998779	1	1	0.978566	1	1	1		-0.0387608	-0.443928	-0.443928	-0.346977	-0.318182	-0.416667		0.908165	0.171376		0.437	0.921	0.923	0.853	0.854	0.91
	Gene ontology		GO:0030286	0.999203	0.999608	1	0.993595	0.999206	1	1	0.997246	1	1	1		-0.328116	-0.499736	-0.499736	-0.475854	-0.436364	-0.469048		0.324454	0.117531		0.86	0.934	0.945	0.941	0.936	0.944
	Gene ontology		GO:0030291	1	0.999974	0.999696	1	1	1	1	0.995782	0.963044	1	1		0.0689529	0.0161655	0.0161655	0.0210585	0.0181818	0.0142857		0.840272	0.962375		0.218	0.48	0.456	0.45	0.467	0.475
	Gene ontology		GO:0030295	0.995575	0.99879	1	0.993116	0.998175	1	1	1	1	0.820649	1		0.577391	-0.291724	-0.291724	-0.287495	-0.263636	-0.27381		0.0637689	0.384066		0.188	0.794	0.786	0.815	0.84	0.827
	Gene ontology		GO:0030301	1	0.992559	0.998207	0.997244	0.993301	1	1	0.992521	0.978731	1	1		-0.0987567	-0.121988	-0.121988	-0.076277	-0.0727273	-0.119048		0.769893	0.720864		0.526	0.634	0.659	0.575	0.59	0.607
	Gene ontology		GO:0030307	1	0.997505	0.999818	0.999472	0.994555	1	1	0.979976	1	0.506798	0.388745		0.901132	0.411905	0.411905	0.44198	0.431818	0.411905		0.000104409	0.208111		0	0.095	0.091	0.073	0.072	0.093
	Gene ontology		GO:0030308	1	1	1	0.998445	0.999335	0.999232	0.923644	0.989562	1	0.780463	1		0.56829	0.29765	0.29765	0.362316	0.345455	0.290476		0.0708657	0.374028		0.079	0.177	0.199	0.127	0.133	0.191
	Gene ontology		GO:0030317	1	0.999983	1	0.99635	0.99922	1	1	0.997246	1	1	1		-0.231236	-0.339476	-0.339476	-0.242172	-0.209091	-0.3		0.493963	0.307084		0.695	0.827	0.843	0.792	0.768	0.854
	Gene ontology		GO:0030323	0.997414	1	1	0.992747	1	1	1	0.989368	1	1	1		-0.197886	-0.26036	-0.26036	-0.23703	-0.186364	-0.209524		0.55883	0.439389		0.657	0.793	0.763	0.755	0.745	0.788
	Gene ontology		GO:0030324	0.997349	1	1	0.992736	1	1	1	0.989237	1	1	1		-0.197389	-0.26036	-0.26036	-0.23703	-0.186364	-0.209524		0.559812	0.439389		0.656	0.772	0.786	0.777	0.761	0.797
	Gene ontology		GO:0030326	1	0.999889	0.996276	0.988628	0.991356	1	1	0.98535	0.966074	1	1		-0.0567359	-0.121988	-0.121988	-0.0286039	-0.0272727	-0.119048		0.864995	0.720864		0.491	0.634	0.658	0.528	0.567	0.635
	Gene ontology		GO:0030330	0.999914	1	0.99632	0.995422	0.998025	1	1	0.994103	0.985673	1	1		-0.0910566	-0.146385	-0.146385	-0.076277	-0.0727273	-0.142857		0.788302	0.66757		0.511	0.656	0.684	0.593	0.629	0.671
	Gene ontology		GO:0030331	1	0.999219	1	0.992618	0.997502	1	1	0.990308	1	1	1		-0.184198	-0.280202	-0.280202	-0.200055	-0.172727	-0.247619		0.587128	0.403966		0.644	0.82	0.783	0.72	0.7	0.788
	Gene ontology		GO:0030334	0.983218	0.997749	0.994364	0.981535	0.991378	1	1	0.995444	0.890081	1	1		-0.0466589	-0.442857	-0.442857	-0.409413	-0.4	-0.442857		0.877976	0.172535		0.46	0.907	0.913	0.891	0.912	0.935
	Gene ontology		GO:0030335	0.996385	0.998571	0.999584	0.98471	0.993857	1	1	0.997082	0.922923	1	1		-0.0127231	-0.366667	-0.366667	-0.334974	-0.327273	-0.366667		0.963955	0.267362		0.392	0.867	0.873	0.851	0.847	0.875
	Gene ontology		GO:0030336	0.982355	1	0.995838	0.998698	0.995026	1	1	0.995335	0.94105	1	1		-0.0474628	-0.204939	-0.204939	-0.238366	-0.227273	-0.2		0.883685	0.545513		0.453	0.753	0.751	0.767	0.761	0.734
	Gene ontology		GO:0030374	1	0.999361	0.999956	0.998317	0.992746	1	1	0.998487	1	1	1		-0.14213	-0.479442	-0.479442	-0.376718	-0.345455	-0.45		0.676244	0.13564		0.608	0.936	0.952	0.876	0.873	0.94
	Gene ontology		GO:0030397	1	0.998755	1	0.9967	0.997441	1	1	0.997634	0.905597	1	1		0.0528702	-0.0913223	-0.0913223	-0.00991363	-0.00909091	-0.0857143		0.878831	0.789438		0.25	0.593	0.593	0.535	0.511	0.632
	Gene ontology		GO:0030414	1	0.999536	0.999846	0.997953	0.999195	0.999358	1	0.988849	1	0.935723	1		0.592751	-0.00238095	-0.00238095	0.0837436	0.0818182	-0.00238095		0.0547704	0.994457		0.082	0.504	0.522	0.39	0.387	0.497
	Gene ontology		GO:0030424	0.999961	0.997944	0.999056	0.99144	0.994356	0.998912	1	0.963569	0.877109	0.392943	0.531359		0.906397	0.674601	0.674601	0.718182	0.718182	0.690476		4.57095e-05	0.0227877		0.001	0.012	0.013	0.008	0.005	0.01
	Gene ontology		GO:0030425	1	0.997416	0.999815	0.999467	0.996459	0.973797	0.957043	0.990437	0.998213	0.8502	1		0.573103	0.324081	0.324081	0.337131	0.336364	0.330952		0.0669664	0.330914		0.085	0.148	0.173	0.168	0.16	0.177
	Gene ontology		GO:0030426	1	0.996857	0.99947	0.998209	0.991397	1	1	0.975132	0.861999	0.610274	0.842619		0.812993	0.680819	0.680819	0.697277	0.690909	0.690476		0.00138589	0.0211049		0.001	0.015	0.016	0.012	0.011	0.018
	Gene ontology		GO:0030427	1	0.996532	0.99947	0.998222	0.991415	1	1	0.975244	0.86256	0.613427	0.84736		0.809251	0.680819	0.680819	0.697277	0.690909	0.690476		0.0015297	0.0211049		0.003	0.011	0.012	0.009	0.01	0.01
	Gene ontology		GO:0030433	1	0.99987	1	0.999801	0.999598	1	1	0.998178	1	1	1		-0.0212682	-0.25326	-0.25326	-0.189526	-0.163636	-0.22381		0.950387	0.452407		0.387	0.777	0.772	0.694	0.703	0.775
	Gene ontology		GO:0030449	0.996485	1	0.999938	1	0.996232	1	1	1	1	1	1		-0.25651	-0.491133	-0.491133	-0.549216	-0.431818	-0.395238		0.44639	0.125006		0.82	0.91	0.921	0.963	0.959	0.945
	Gene ontology		GO:0030490	1	0.998786	1	0.999605	0.998153	1	1	1	1	1	1		-0.27389	-0.491133	-0.491133	-0.433591	-0.340909	-0.395238		0.414956	0.125006		0.779	0.909	0.923	0.914	0.905	0.939
	Gene ontology		GO:0030496	0.99986	0.998469	0.996823	0.998481	0.997137	1	1	0.994011	0.991931	1	1		-0.134226	-0.233333	-0.233333	-0.204707	-0.2	-0.233333		0.692769	0.489876		0.625	0.756	0.775	0.743	0.732	0.751
	Gene ontology		GO:0030500	1	0.995439	0.999975	1	0.999516	1	1	1	1	1	1		-0.301376	-0.520719	-0.520719	-0.520309	-0.409091	-0.419048		0.367757	0.100526		0.877	0.953	0.952	0.946	0.962	0.963
	Gene ontology		GO:0030501	1	0.996462	0.999817	1	0.999487	1	1	1	1	1	1		-0.318043	-0.520719	-0.520719	-0.520309	-0.409091	-0.419048		0.340461	0.100526		0.919	0.958	0.959	0.955	0.947	0.952
	Gene ontology		GO:0030509	0.998469	1	0.999716	0.996739	0.998637	1	1	0.997898	0.985059	0.664526	1		0.594585	0.159524	0.159524	0.195402	0.190909	0.159524		0.0535491	0.639413		0.111	0.333	0.332	0.267	0.307	0.304
	Gene ontology		GO:0030510	0.999111	0.999172	0.998496	0.990071	0.996748	1	1	0.989595	0.98118	1	1		-0.111686	-0.233333	-0.233333	-0.176792	-0.172727	-0.233333		0.741743	0.489876		0.583	0.744	0.77	0.668	0.713	0.754
	Gene ontology		GO:0030512	1	0.998914	0.998057	0.988316	0.996271	1	1	0.997842	0.986476	0.870466	1		0.577645	0.154762	0.154762	0.246578	0.240909	0.154762		0.0634667	0.649571		0.139	0.344	0.292	0.217	0.228	0.338
	Gene ontology		GO:0030514	1	1	0.999885	0.992906	0.999177	1	1	0.987279	0.971297	1	1		0.0108465	-0.00507346	-0.00507346	0.0941795	0.0863636	-0.0047619		0.976276	0.988188		0.35	0.471	0.516	0.407	0.396	0.53
	Gene ontology		GO:0030515	1	0.998786	1	0.999605	1	1	1	1	1	1	1		-0.379731	-0.53135	-0.53135	-0.458456	-0.309091	-0.366667		0.249331	0.0925609		0.889	0.878	0.882	0.925	0.923	0.915
	Gene ontology		GO:0030516	1	0.998639	0.999469	0.987758	0.991981	0.988607	0.984419	0.982453	1	0.272323	0.762265		0.723096	0.608526	0.608526	0.66515	0.663636	0.621429		0.00436803	0.046956		0.008	0.025	0.028	0.009	0.015	0.023
	Gene ontology		GO:0030518	0.999815	0.99981	0.999047	0.984944	0.998368	1	1	0.971349	1	1	1		-0.117202	-0.551384	-0.551384	-0.476731	-0.454545	-0.538095		0.72908	0.0787046		0.603	0.967	0.964	0.927	0.933	0.953
	Gene ontology		GO:0030521	0.999345	0.99965	0.998056	0.977658	0.997791	1	1	0.974398	1	1	1		-0.201676	-0.551384	-0.551384	-0.486266	-0.463636	-0.538095		0.550825	0.0787046		0.647	0.953	0.954	0.931	0.934	0.963
	Gene ontology		GO:0030522	1	0.997516	0.997597	0.991626	0.99717	1	1	0.992905	1	0.990649	1		0.15204	-0.09759	-0.09759	0	1.27027e-16	-0.0952381		0.65664	0.775297		0.317	0.614	0.613	0.479	0.5	0.614
	Gene ontology		GO:0030529	0.998624	0.997946	0.999626	0.999761	0.998752	1	1	0.997972	1	1	1		-0.415161	-0.629456	-0.629456	-0.676958	-0.645455	-0.614286		0.204076	0.0379691		0.909	0.974	0.979	0.985	0.987	0.979
	Gene ontology		GO:0030532	0.999055	1	0.998688	1	0.998931	0.993954	1	1	1	1	1		-0.173661	-0.431081	-0.431081	-0.452757	-0.390909	-0.380952		0.608996	0.185596		0.643	0.914	0.911	0.92	0.934	0.938
	Gene ontology		GO:0030534	1	0.994004	0.988364	0.998272	0.999329	1	1	0.986291	1	0.511333	1		0.587843	-0.0927105	-0.0927105	-0.0286039	-0.0272727	-0.0904762		0.0581775	0.786301		0.143	0.617	0.616	0.509	0.519	0.594
	Gene ontology		GO:0030545	1	1	0.999795	0.992491	0.994691	1	1	1	1	0.550802	1		0.589626	-0.129324	-0.129324	-0.0105292	-0.00909091	-0.114286		0.0567742	0.704708		0.162	0.637	0.631	0.493	0.474	0.635
	Gene ontology		GO:0030546	1	1	0.999736	0.993704	0.999628	1	1	1	1	0.797179	1		0.58568	-0.129324	-0.129324	-0.0105292	-0.00909091	-0.114286		0.0587738	0.704708		0.164	0.66	0.649	0.498	0.524	0.648
	Gene ontology		GO:0030554	0.989876	0.993749	0.998095	0.996241	0.983243	1	1	0.975579	0.925326	0.935411	1		0.419976	0.169031	0.169031	0.128446	0.127273	0.171429		0.199375	0.619301		0.102	0.334	0.316	0.358	0.342	0.327
	Gene ontology		GO:0030574	1	0.995021	0.998956	0.999649	1	1	1	0.98907	1	1	1		-0.120856	-0.414915	-0.414915	-0.347465	-0.3	-0.366667		0.722226	0.204474		0.601	0.907	0.901	0.853	0.851	0.896
	Gene ontology		GO:0030593	0.967272	0.995377	1	0.987442	1	1	1	1	1	1	1		-0.433415	-0.683444	-0.683444	-0.71109	-0.559091	-0.55		0.181554	0.0204216		0.975	0.98	0.982	0.992	0.992	0.996
	Gene ontology		GO:0030594	1	0.999975	0.999607	0.997247	0.996613	1	1	1	1	1	1		-0.271079	-0.641232	-0.641232	-0.526462	-0.454545	-0.566667		0.419938	0.0334781		0.798	0.972	0.981	0.942	0.967	0.979
	Gene ontology		GO:0030595	0.986274	0.994606	1	0.991309	0.997273	1	1	1	1	1	1		-0.536966	-0.72206	-0.72206	-0.747576	-0.645455	-0.638095		0.0882214	0.0121005		0.995	0.995	0.997	0.997	0.991	0.991
	Gene ontology		GO:0030641	1	0.998225	0.998837	0.996171	0.999651	1	1	1	1	1	1		-0.496758	-0.72206	-0.72206	-0.600166	-0.518182	-0.638095		0.119944	0.0121005		0.995	0.996	0.994	0.968	0.975	0.991
	Gene ontology		GO:0030658	1	1	1	0.998509	0.999399	0.99016	1	1	0.975025	1	1		0.0262948	-0.00538851	-0.00538851	0.0737046	0.0636364	-0.0047619		0.939735	0.987455		0.303	0.505	0.495	0.415	0.397	0.5
	Gene ontology		GO:0030659	0.995068	0.999895	0.998418	0.988278	0.996182	1	1	1	0.878201	0.796738	1		0.556712	-0.104762	-0.104762	-0.0837436	-0.0818182	-0.104762		0.0793363	0.75919		0.038	0.619	0.613	0.608	0.594	0.632
	Gene ontology		GO:0030660	0.998124	0.998806	1	0.991285	0.999228	1	1	0.99713	0.970887	1	1		-0.0483968	-0.224457	-0.224457	-0.209762	-0.2	-0.219048		0.884654	0.506993		0.464	0.72	0.78	0.742	0.715	0.766
	Gene ontology		GO:0030662	0.992616	1	0.999762	0.989183	0.999182	0.998713	1	1	0.950807	1	1		-0.043872	-0.351324	-0.351324	-0.314643	-0.3	-0.342857		0.892811	0.289401		0.443	0.87	0.856	0.835	0.817	0.842
	Gene ontology		GO:0030665	0.995251	1	0.999631	0.990999	0.998562	0.993961	1	1	0.968419	1	1		-0.0763596	-0.317168	-0.317168	-0.26697	-0.254545	-0.309524		0.819419	0.341925		0.518	0.839	0.832	0.801	0.783	0.836
	Gene ontology		GO:0030666	0.998175	1	0.999043	0.99562	0.997314	0.998998	1	1	0.920394	0.934578	1		0.432249	0.0261905	0.0261905	0.0651339	0.0636364	0.0261905		0.183081	0.939072		0.142	0.489	0.461	0.431	0.425	0.472
	Gene ontology		GO:0030667	0.998207	0.999711	0.99907	1	0.996976	1	1	1	1	0.831579	1		0.58884	-0.240989	-0.240989	-0.312279	-0.286364	-0.22619		0.05685	0.47532		0.148	0.763	0.768	0.842	0.834	0.786
	Gene ontology		GO:0030669	0.992583	1	0.999424	0.991249	0.998152	0.989721	1	1	0.957293	1	1		-0.0623445	-0.283011	-0.283011	-0.2479	-0.236364	-0.27619		0.850253	0.399069		0.49	0.775	0.783	0.782	0.785	0.819
	Gene ontology		GO:0030670	1	1	1	1	1	1	1	1	1	1	1		NA	NA	NA	NA	NA	NA		NA	NA		NA	NA	NA	NA	NA	NA
	Gene ontology		GO:0030672	1	0.999828	0.999901	0.989237	0.997968	0.991342	0.987489	1	1	1	1		-0.270835	-0.448914	-0.448914	-0.343247	-0.327273	-0.438095		0.420289	0.166044		0.786	0.925	0.91	0.854	0.86	0.913
	Gene ontology		GO:0030674	1	0.997674	1	0.997802	0.998417	0.999249	1	0.993796	0.974206	0.815203	1		0.60226	0.295238	0.295238	0.325669	0.318182	0.295238		0.0497276	0.378097		0.065	0.191	0.193	0.152	0.16	0.172
	Gene ontology		GO:0030684	1	0.997814	1	0.9997	0.998838	1	1	1	1	1	1		-0.336566	-0.520719	-0.520719	-0.468279	-0.368182	-0.419048		0.31149	0.100526		0.899	0.936	0.961	0.914	0.908	0.955
	Gene ontology		GO:0030686	1	0.999974	1	1	0.999699	1	1	1	1	1	1		-0.0803375	-0.324331	-0.324331	-0.350584	-0.236364	-0.22381		0.814351	0.33052		0.61	0.804	0.814	0.833	0.846	0.837
	Gene ontology		GO:0030695	0.917523	0.986408	0.990472	0.999619	0.995007	1	1	0.992235	0.840552	0.833839	1		0.371069	-0.046953	-0.046953	-0.119271	-0.118182	-0.047619		0.273367	0.890964		0.137	0.532	0.56	0.65	0.64	0.536
	Gene ontology		GO:0030705	0.995015	0.999435	0.993299	0.996179	0.996748	0.998271	0.999928	1	1	0.916333	1		0.546724	-0.478921	-0.478921	-0.458735	-0.454545	-0.485714		0.0831789	0.136127		0.166	0.931	0.92	0.917	0.929	0.947
	Gene ontology		GO:0030799	1	0.996772	0.999569	0.996062	0.995724	1	1	0.998599	0.958864	0.95042	1		0.50112	0.12619	0.12619	0.190749	0.186364	0.12619		0.11749	0.711596		0.064	0.343	0.312	0.299	0.276	0.348
	Gene ontology		GO:0030800	1	0.999486	1	0.993224	0.999128	1	1	1	0.947029	1	1		0.0262391	-0.204763	-0.204763	-0.126351	-0.109091	-0.180952		0.941239	0.545866		0.302	0.735	0.735	0.627	0.634	0.723
	Gene ontology		GO:0030801	1	0.998133	0.999238	0.993627	0.994988	1	1	0.997529	0.943564	0.914593	1		0.542872	0.154762	0.154762	0.237273	0.231818	0.154762		0.0861538	0.649571		0.045	0.345	0.347	0.218	0.225	0.317
	Gene ontology		GO:0030802	1	0.996513	0.999406	0.997453	0.995189	1	1	0.998164	0.952173	0.932785	1		0.534593	0.12619	0.12619	0.17214	0.168182	0.12619		0.0915611	0.711596		0.052	0.344	0.339	0.281	0.309	0.344
	Gene ontology		GO:0030803	1	0.999486	1	0.993212	0.999128	1	1	1	0.946181	1	1		0.0268315	-0.204763	-0.204763	-0.126351	-0.109091	-0.180952		0.939871	0.545866		0.329	0.757	0.727	0.64	0.651	0.726
	Gene ontology		GO:0030804	1	0.997944	0.999123	0.996562	0.994676	1	1	0.997093	0.937538	0.901184	1		0.556479	0.178571	0.178571	0.246578	0.240909	0.178571		0.0770567	0.59935		0.049	0.28	0.298	0.228	0.21	0.298
	Gene ontology		GO:0030808	1	0.996546	0.999422	0.997581	0.995238	1	1	0.99378	0.953561	0.937092	1		0.534986	0.259524	0.259524	0.293103	0.286364	0.259524		0.0910747	0.440912		0.052	0.216	0.207	0.178	0.206	0.184
	Gene ontology		GO:0030809	1	0.999486	1	0.993224	0.999128	1	1	1	0.947029	1	1		0.0262391	-0.204763	-0.204763	-0.126351	-0.109091	-0.180952		0.941239	0.545866		0.346	0.725	0.695	0.656	0.659	0.712
	Gene ontology		GO:0030810	1	0.99799	0.99914	0.996663	0.994725	1	1	0.991534	0.939141	0.905911	1		0.558906	0.259524	0.259524	0.311712	0.304545	0.259524		0.0753227	0.440912		0.048	0.22	0.214	0.163	0.156	0.205
	Gene ontology		GO:0030811	1	0.999496	1	0.992233	0.998765	0.983934	0.98397	1	1	1	1		-0.193646	-0.299334	-0.299334	-0.228014	-0.209091	-0.280952		0.567361	0.371198		0.659	0.809	0.823	0.755	0.754	0.788
	Gene ontology		GO:0030814	1	0.996833	0.999406	0.997453	0.995189	1	1	0.998164	0.952173	0.932785	1		0.535517	0.12619	0.12619	0.17214	0.168182	0.12619		0.0908733	0.711596		0.037	0.376	0.355	0.31	0.305	0.373
	Gene ontology		GO:0030815	1	0.999486	1	0.993224	0.999128	1	1	1	0.946749	1	1		0.0264577	-0.204763	-0.204763	-0.126351	-0.109091	-0.180952		0.940733	0.545866		0.305	0.716	0.737	0.631	0.668	0.709
	Gene ontology		GO:0030816	1	0.997973	0.999106	0.996455	0.99465	1	1	0.996795	0.93532	0.895955	1		0.558981	0.178571	0.178571	0.246578	0.240909	0.178571		0.0755221	0.59935		0.044	0.316	0.309	0.23	0.235	0.288
	Gene ontology		GO:0030817	1	0.996696	0.999292	0.997041	0.994926	1	1	0.997716	0.946056	0.921698	1		0.541132	0.12619	0.12619	0.17214	0.168182	0.12619		0.0871057	0.711596		0.052	0.349	0.358	0.307	0.304	0.333
	Gene ontology		GO:0030818	1	0.999486	1	0.993201	0.999128	1	1	1	0.945676	1	1		0.0271518	-0.204763	-0.204763	-0.126351	-0.109091	-0.180952		0.939132	0.545866		0.334	0.724	0.752	0.624	0.662	0.745
	Gene ontology		GO:0030819	1	0.997931	0.999084	0.996275	0.994449	1	1	0.996515	0.931956	0.888492	1		0.561521	0.178571	0.178571	0.246578	0.240909	0.178571		0.0740215	0.59935		0.055	0.279	0.303	0.232	0.245	0.302
	Gene ontology		GO:0030832	0.931402	0.999381	0.999184	0.997404	0.996214	1	1	0.9979	0.988721	0.894327	1		0.363013	-0.0375624	-0.0375624	-0.0733976	-0.0727273	-0.0380952		0.280101	0.912691		0.181	0.559	0.553	0.569	0.585	0.522
	Gene ontology		GO:0030833	0.925514	0.999142	0.999367	0.996799	0.997302	1	1	0.997126	1	0.86869	1		0.390076	-0.280952	-0.280952	-0.293103	-0.286364	-0.280952		0.245749	0.402655		0.168	0.77	0.796	0.796	0.818	0.802
	Gene ontology		GO:0030838	0.93672	0.998926	1	0.996143	0.99853	1	1	0.99618	1	0.833518	1		0.470406	-0.175662	-0.175662	-0.200227	-0.190909	-0.171429		0.153032	0.605408		0.156	0.702	0.716	0.728	0.739	0.719
	Gene ontology		GO:0030855	0.994006	0.999607	0.999975	0.977362	0.996695	1	1	0.97657	0.997128	1	1		-0.250059	-0.428571	-0.428571	-0.409413	-0.4	-0.428571		0.457141	0.188454		0.734	0.914	0.911	0.906	0.902	0.906
	Gene ontology		GO:0030856	1	1	0.999781	0.988238	0.99757	1	1	0.993534	1	0.883211	1		0.572213	0.0152204	0.0152204	0.128877	0.118182	0.0142857		0.0666338	0.964573		0.155	0.473	0.465	0.365	0.361	0.454
	Gene ontology		GO:0030858	1	1	0.999696	0.996619	0.998998	1	1	1	1	0.82732	1		0.588062	-0.129324	-0.129324	-0.0105292	-0.00909091	-0.114286		0.0573031	0.704708		0.156	0.658	0.675	0.491	0.508	0.613
	Gene ontology		GO:0030863	1	0.99346	0.999945	0.996824	0.99335	1	1	1	0.966111	0.579439	1		0.595365	0.048795	0.048795	0.0953463	0.0909091	0.047619		0.0531701	0.88671		0.126	0.429	0.441	0.383	0.404	0.43
	Gene ontology		GO:0030864	1	0.998131	0.999898	0.997603	0.992455	1	1	1	1	0.827915	1		0.58695	-0.240989	-0.240989	-0.158618	-0.145455	-0.22619		0.0579721	0.47532		0.156	0.785	0.765	0.687	0.693	0.782
	Gene ontology		GO:0030879	0.997057	1	1	0.998066	1	1	1	0.995125	1	0.815791	1		0.589339	0.0916046	0.0916046	0.0737046	0.0636364	0.0809524		0.0565892	0.7888		0.158	0.387	0.388	0.383	0.41	0.381
	Gene ontology		GO:0030880	0.999966	0.999989	0.999291	0.998371	0.998666	0.999436	1	0.999692	0.972348	1	1		0.0387003	-0.361538	-0.361538	-0.266066	-0.263636	-0.366667		0.910925	0.27462		0.284	0.868	0.872	0.787	0.791	0.864
	Gene ontology		GO:0030888	0.994725	0.999336	0.999726	0.99825	0.999899	1	1	0.995669	1	1	1		-0.339488	-0.678251	-0.678251	-0.696028	-0.663636	-0.661905		0.30681	0.0217888		0.88	0.987	0.988	0.993	0.989	0.988
	Gene ontology		GO:0030890	0.993764	0.999282	0.999666	0.998169	0.999899	1	1	0.995347	1	1	1		-0.342794	-0.678251	-0.678251	-0.696028	-0.663636	-0.661905		0.301813	0.0217888		0.879	0.988	0.986	0.989	0.992	0.986
	Gene ontology		GO:0030894	1	1	1	1	0.99801	1	1	1	1	1	1		-0.054785	-0.102353	-0.102353	-0.1	-0.05	-0.052381		0.872895	0.76459		0.545	0.536	0.519	0.533	0.555	0.549
	Gene ontology		GO:0030900	0.98488	0.994906	0.999303	0.987643	0.996679	0.999148	1	0.973511	0.848504	0.785727	1		0.537152	0.111913	0.111913	0.0820048	0.0818182	0.114286		0.0934809	0.743215		0.054	0.36	0.388	0.402	0.406	0.383
	Gene ontology		GO:0030901	1	0.999783	1	0.996955	0.999415	1	1	0.993429	1	1	1		-0.101205	-0.280202	-0.280202	-0.200055	-0.172727	-0.247619		0.76661	0.403966		0.593	0.809	0.797	0.721	0.705	0.818
	Gene ontology		GO:0030902	0.945907	0.993408	0.995495	0.994112	0.996123	1	1	0.983479	1	0.792606	1		0.510055	-0.27619	-0.27619	-0.321017	-0.313636	-0.27619		0.116661	0.411011		0.164	0.806	0.802	0.844	0.859	0.786
	Gene ontology		GO:0030904	0.998559	1	0.999734	1	1	1	1	0.997603	1	1	1		-0.148755	-0.26036	-0.26036	-0.323748	-0.254545	-0.209524		0.662266	0.439389		0.633	0.774	0.758	0.833	0.835	0.793
	Gene ontology		GO:0030947	1	0.999743	1	0.99883	0.999819	1	1	1	1	1	1		-0.366731	-0.550305	-0.550305	-0.456716	-0.359091	-0.442857		0.267231	0.0794126		0.962	0.957	0.957	0.919	0.93	0.961
	Gene ontology		GO:0030964	1	0.999891	1	1	0.999824	1	1	1	1	1	1		-0.209558	-0.324331	-0.324331	-0.350584	-0.236364	-0.22381		0.536283	0.33052		0.679	0.798	0.825	0.852	0.853	0.815
	Gene ontology		GO:0030968	1	0.999936	1	0.999097	0.999952	1	1	0.999315	1	1	1		-0.239904	-0.366418	-0.366418	-0.27376	-0.236364	-0.32381		0.477377	0.267711		0.738	0.874	0.87	0.778	0.797	0.88
	Gene ontology		GO:0030971	0.99743	1	0.999498	0.999634	0.999753	1	1	1	1	1	1		-0.402537	-0.72206	-0.72206	-0.705459	-0.609091	-0.638095		0.219538	0.0121005		0.993	0.995	0.992	0.99	0.992	1
	Gene ontology		GO:0030990	1	0.999969	0.998346	0.999492	1	1	1	0.995307	1	1	1		-0.0909901	-0.414915	-0.414915	-0.315877	-0.272727	-0.366667		0.789708	0.204474		0.567	0.89	0.912	0.808	0.83	0.906
	Gene ontology		GO:0031012	0.998471	0.997936	0.998904	0.995127	0.99434	1	1	0.99776	0.821372	1	1		0.0513161	-0.290476	-0.290476	-0.251231	-0.245455	-0.290476		0.884351	0.386197		0.288	0.8	0.808	0.774	0.781	0.796
	Gene ontology		GO:0031016	1	0.999505	1	1	0.999022	1	1	0.994442	0.978446	0.852238	0.80626		0.918161	0.795359	0.795359	0.76277	0.727273	0.77619		5.6446e-05	0.00342402		0	0.002	0.004	0.003	0.006	0.002
	Gene ontology		GO:0031018	1	0.999424	1	1	0.99957	1	1	1	0.974567	0.830802	1		0.60378	0.264037	0.264037	0.231643	0.2	0.233333		0.0489969	0.432716		0.061	0.219	0.208	0.237	0.217	0.228
	Gene ontology		GO:0031023	1	0.999998	1	0.994308	0.990189	1	1	0.993577	0.934412	0.885796	1		0.57141	0.317168	0.317168	0.352781	0.336364	0.309524		0.0678955	0.341925		0.032	0.16	0.188	0.14	0.142	0.166
	Gene ontology		GO:0031032	0.988365	0.998388	0.999994	0.995525	0.996183	1	1	0.975212	0.859403	0.860335	1		0.481192	0.122078	0.122078	0.100922	0.1	0.12381		0.134843	0.720664		0.066	0.347	0.356	0.36	0.384	0.368
	Gene ontology		GO:0031047	1	0.999923	0.999754	0.99899	0.988957	1	1	0.991186	1	1	0.813794		0.628523	0.029277	0.029277	0.104881	0.1	0.0285714		0.0383109	0.931905		0.037	0.451	0.469	0.361	0.372	0.459
	Gene ontology		GO:0031055	0.999307	1	0.997823	1	0.999389	1	1	1	1	1	1		-0.392396	-0.550305	-0.550305	-0.595465	-0.468182	-0.442857		0.232542	0.0794126		0.955	0.967	0.964	0.973	0.976	0.978
	Gene ontology		GO:0031056	0.994609	0.999831	0.999472	0.988327	0.998588	0.995999	1	0.961899	0.986644	0.685531	1		0.593806	0.167869	0.167869	0.182233	0.181818	0.171429		0.054388	0.621746		0.112	0.294	0.31	0.288	0.265	0.32
	Gene ontology		GO:0031057	1	0.998384	0.999387	0.991647	0.996285	1	1	0.965489	0.96635	0.800598	1		0.605289	0.22619	0.22619	0.293103	0.286364	0.22619		0.0485985	0.50363		0.063	0.24	0.243	0.214	0.178	0.238
	Gene ontology		GO:0031058	0.986285	0.999788	0.998744	0.982383	0.998981	0.99011	1	0.972198	1	0.825916	1		0.559053	-0.164336	-0.164336	-0.13762	-0.136364	-0.166667		0.0762786	0.629205		0.15	0.705	0.713	0.665	0.665	0.691
	Gene ontology		GO:0031060	1	0.999803	0.999387	0.982211	0.998864	0.988661	1	0.967551	1	1	1		-0.131277	-0.370842	-0.370842	-0.257435	-0.245455	-0.361905		0.697861	0.261534		0.604	0.858	0.865	0.762	0.778	0.863
	Gene ontology		GO:0031062	1	1	0.999387	0.981029	0.998821	0.988377	1	0.966654	1	1	1		-0.133978	-0.2486	-0.2486	-0.128877	-0.118182	-0.233333		0.692021	0.461048		0.576	0.756	0.748	0.666	0.63	0.768
	Gene ontology		GO:0031072	1	1	0.999065	0.99604	0.997017	1	1	1	1	0.582181	1		0.590568	-0.129324	-0.129324	-0.0105292	-0.00909091	-0.114286		0.0560782	0.704708		0.183	0.652	0.655	0.522	0.513	0.632
	Gene ontology		GO:0031091	0.994477	0.998164	0.999792	0.99983	0.995838	1	1	1	1	1	1		-0.382902	-0.811754	-0.811754	-0.857529	-0.786364	-0.761905		0.24495	0.00241171		0.908	0.996	0.996	1	1	0.997
	Gene ontology		GO:0031093	0.998676	0.999321	1	0.999798	0.997882	1	1	1	1	1	1		-0.322858	-0.641232	-0.641232	-0.6844	-0.590909	-0.566667		0.332671	0.0334781		0.859	0.974	0.985	0.99	0.99	0.986
	Gene ontology		GO:0031098	1	0.999698	0.99967	0.990667	0.991293	1	1	0.995863	0.99635	0.192808	1		0.591809	0.0452381	0.0452381	0.15353	0.15	0.0452381		0.0555907	0.894927		0.135	0.461	0.442	0.3	0.332	0.423
	Gene ontology		GO:0031109	1	0.996746	0.996048	0.994533	0.99827	1	1	1	0.959061	0.56442	1		0.595209	-0.0243975	-0.0243975	0.0667424	0.0636364	-0.0238095		0.0533581	0.943237		0.117	0.507	0.525	0.39	0.4	0.516
	Gene ontology		GO:0031110	0.998614	1	1	0.99836	0.996817	1	1	1	0.961128	0.819607	1		0.602756	0.162351	0.162351	0.173489	0.159091	0.152381		0.0498037	0.633409		0.049	0.283	0.314	0.279	0.303	0.294
	Gene ontology		GO:0031111	1	1	1	0.998217	0.997459	1	1	1	0.955076	1	1		0.0522006	-0.0207104	-0.0207104	0.0578122	0.0454545	-0.0166667		0.879578	0.951806		0.274	0.518	0.517	0.439	0.446	0.534
	Gene ontology		GO:0031122	1	1	0.9998	1	0.998956	1	1	0.990596	1	0.772629	0.762265		0.913466	0.585985	0.585985	0.589861	0.540909	0.55		8.26739e-05	0.0581653		0	0.036	0.042	0.026	0.028	0.029
	Gene ontology		GO:0031123	0.999797	1	1	0.999649	0.998985	1	1	0.998105	1	1	1		-0.0666982	-0.25326	-0.25326	-0.231643	-0.2	-0.22381		0.845353	0.452407		0.497	0.781	0.746	0.745	0.768	0.769
	Gene ontology		GO:0031124	1	1	0.999916	0.99924	0.998456	1	1	0.997407	1	1	1		-0.0759413	-0.25326	-0.25326	-0.147409	-0.127273	-0.22381		0.824179	0.452407		0.524	0.808	0.766	0.67	0.665	0.776
	Gene ontology		GO:0031145	1	1	0.997375	0.999199	0.997073	1	1	0.994681	0.983604	1	1		0.0100474	0.0202939	0.0202939	0.0941795	0.0863636	0.0190476		0.977606	0.952774		0.359	0.463	0.468	0.377	0.387	0.448
	Gene ontology		GO:0031146	1	0.999416	0.999553	0.996446	1	1	1	0.996528	1	1	1		-0.257555	-0.474189	-0.474189	-0.357994	-0.309091	-0.419048		0.444333	0.140599		0.769	0.943	0.926	0.869	0.889	0.926
	Gene ontology		GO:0031175	0.986514	0.988656	0.996513	0.983463	0.973568	0.908616	0.566469	0.970199	0.410039	0.0588698	1		0.595478	0.437328	0.437328	0.436364	0.436364	0.447619		0.0951985	0.178595		0.057	0.095	0.095	0.084	0.094	0.091
	Gene ontology		GO:0031201	1	1	1	0.998994	0.999767	1	1	0.99878	0.981107	1	1		0.0534381	0.123936	0.123936	0.200055	0.172727	0.109524		0.876272	0.716563		0.24	0.362	0.363	0.251	0.267	0.358
	Gene ontology		GO:0031214	1	0.999828	1	0.998217	0.999453	1	1	1	1	1	1		-0.334412	-0.520719	-0.520719	-0.422029	-0.331818	-0.419048		0.314784	0.100526		0.901	0.959	0.95	0.897	0.896	0.937
	Gene ontology		GO:0031225	1	0.999043	1	1	0.998944	1	1	1	0.899684	1	1		0.0631143	-0.0207104	-0.0207104	-0.0462497	-0.0363636	-0.0166667		0.854116	0.951806		0.249	0.495	0.5	0.538	0.534	0.555
	Gene ontology		GO:0031227	1	0.999803	1	0.996285	0.99948	0.999026	1	0.999908	1	1	1		-0.33113	-0.41095	-0.41095	-0.312279	-0.286364	-0.385714		0.319816	0.209272		0.907	0.899	0.9	0.827	0.823	0.908
	Gene ontology		GO:0031228	1	0.999969	1	0.998933	0.999833	1	1	1	1	1	1		-0.311207	-0.520719	-0.520719	-0.422029	-0.331818	-0.419048		0.351559	0.100526		0.888	0.947	0.951	0.892	0.894	0.952
	Gene ontology		GO:0031233	1	0.99977	1	1	0.999831	1	1	1	0.957079	1	1		0.0645082	-0.0502967	-0.0502967	-0.080937	-0.0636364	-0.0404762		0.850623	0.883244		0.245	0.55	0.568	0.586	0.601	0.562
	Gene ontology		GO:0031234	1	0.998906	1	0.996573	0.998841	1	1	0.998731	0.982129	0.894359	1		0.597353	0.268373	0.268373	0.333712	0.318182	0.261905		0.0524158	0.424912		0.06	0.191	0.2	0.174	0.137	0.208
	Gene ontology		GO:0031248	1	0.999768	0.9998	0.999499	0.997544	1	1	0.985462	0.965091	0.914991	1		0.606864	0.259524	0.259524	0.311712	0.304545	0.259524		0.0481709	0.440912		0.031	0.213	0.219	0.164	0.167	0.224
	Gene ontology		GO:0031252	0.99199	0.999412	0.993247	0.998669	0.995029	1	1	0.990644	0.999811	0.998905	1		-0.339927	-0.436663	-0.436663	-0.44956	-0.445455	-0.442857		0.30608	0.179332		0.844	0.918	0.904	0.916	0.919	0.916
	Gene ontology		GO:0031253	0.996413	0.998723	0.996048	0.993887	0.994501	1	1	0.996949	0.99776	1	1		-0.579708	-0.652381	-0.652381	-0.5769	-0.563636	-0.652381		0.0614662	0.0295822		0.982	0.981	0.982	0.968	0.971	0.979
	Gene ontology		GO:0031256	0.992337	0.999005	0.993941	1	0.986555	1	1	0.995548	1	1	1		-0.325621	-0.53525	-0.53525	-0.609688	-0.559091	-0.502381		0.327491	0.0897464		0.854	0.949	0.955	0.97	0.974	0.96
	Gene ontology		GO:0031267	0.981693	0.99614	0.99799	0.99975	0.997679	1	1	0.997204	0.858906	0.356357	0.762265		0.762806	0.489618	0.489618	0.396356	0.395455	0.5		0.00236548	0.126353		0.008	0.056	0.063	0.108	0.114	0.069
	Gene ontology		GO:0031279	1	0.997825	0.999437	0.996381	0.996098	1	1	0.996697	0.934006	0.684038	1		0.603087	0.178571	0.178571	0.246578	0.240909	0.178571		0.0496054	0.59935		0.07	0.318	0.309	0.205	0.233	0.31
	Gene ontology		GO:0031280	1	0.999587	1	0.993199	0.999128	1	1	1	0.943701	1	1		0.0290757	-0.204763	-0.204763	-0.126351	-0.109091	-0.180952		0.934641	0.545866		0.301	0.746	0.705	0.628	0.631	0.744
	Gene ontology		GO:0031281	1	0.997669	0.999376	0.995401	0.995816	1	1	0.995593	0.921658	0.639856	1		0.60322	0.183333	0.183333	0.265188	0.259091	0.183333		0.0496053	0.589482		0.07	0.303	0.292	0.221	0.213	0.272
	Gene ontology		GO:0031294	0.999305	1	1	0.99985	0.999698	0.992721	1	0.997396	1	0.861523	1		0.592771	0.117108	0.117108	0.0858116	0.0818182	0.114286		0.054643	0.731666		0.126	0.334	0.357	0.393	0.415	0.364
	Gene ontology		GO:0031295	0.999305	1	1	0.99985	0.999698	0.992721	1	0.997396	1	0.861523	1		0.592771	0.117108	0.117108	0.0858116	0.0818182	0.114286		0.054643	0.731666		0.139	0.332	0.364	0.401	0.402	0.368
	Gene ontology		GO:0031300	1	0.999883	1	0.995736	0.999762	1	1	0.999071	1	1	1		-0.295674	-0.339476	-0.339476	-0.242172	-0.209091	-0.3		0.37736	0.307084		0.802	0.862	0.846	0.757	0.75	0.861
	Gene ontology		GO:0031301	1	0.999883	1	0.996554	0.999762	1	1	0.999762	1	1	1		-0.306842	-0.371807	-0.371807	-0.27376	-0.236364	-0.328571		0.358686	0.260197		0.873	0.865	0.866	0.777	0.797	0.874
	Gene ontology		GO:0031327	0.998895	0.997216	0.999907	0.991549	0.993913	1	0.994359	0.914426	0.991157	0.601901	0.762265		0.871401	0.735083	0.735083	0.763636	0.763636	0.752381		0.000261947	0.00995452		0.001	0.008	0.007	0.003	0.005	0.006
	Gene ontology		GO:0031329	0.996368	0.999324	0.996894	0.998195	0.996119	0.998834	1	0.977849	0.971876	0.673963	0.762265		0.902078	0.665296	0.665296	0.636364	0.636364	0.680952		9.86262e-05	0.0254811		0.003	0.013	0.012	0.018	0.026	0.015
	Gene ontology		GO:0031330	0.999887	1	0.998506	1	0.998716	0.980153	1	0.980052	0.998267	1	1		-0.0228131	0.019518	0.019518	0	-1.69369e-16	0.0190476		0.946551	0.954578		0.459	0.483	0.474	0.5	0.493	0.454
	Gene ontology		GO:0031331	0.998346	0.99858	0.999334	0.997928	0.997052	1	1	0.983654	0.96348	0.730074	0.602613		0.900001	0.648161	0.648161	0.642371	0.640909	0.661905		9.43665e-05	0.0310171		0	0.022	0.02	0.016	0.015	0.019
	Gene ontology		GO:0031333	0.984894	0.999295	0.998621	0.997679	0.998857	1	1	0.991554	1	0.867417	1		0.56255	-0.252381	-0.252381	-0.265188	-0.259091	-0.252381		0.0730188	0.454031		0.182	0.772	0.766	0.765	0.797	0.791
	Gene ontology		GO:0031334	0.97293	0.999823	1	0.988919	0.996173	1	1	0.991915	0.99531	0.603198	1		0.57665	-0.0261905	-0.0261905	-0.0511766	-0.05	-0.0261905		0.0658552	0.939072		0.167	0.545	0.525	0.563	0.552	0.504
	Gene ontology		GO:0031341	1	0.999537	1	1	1	1	1	1	1	1	1		-0.292264	-0.358236	-0.358236	-0.4	-0.2	-0.183333		0.383146	0.279351		0.651	0.644	0.632	0.812	0.797	0.639
	Gene ontology		GO:0031343	1	1	1	1	1	1	1	1	1	1	1		NA	NA	NA	NA	NA	NA		NA	NA		NA	NA	NA	NA	NA	NA
	Gene ontology		GO:0031344	0.99598	0.999802	0.998255	0.989859	0.982008	1	1	0.991806	0.935024	0.267562	0.431325		0.88519	0.559564	0.559564	0.578589	0.577273	0.571429		0.000102638	0.0734691		0.007	0.035	0.038	0.033	0.038	0.027
	Gene ontology		GO:0031345	0.967941	0.999815	0.998952	0.995029	0.986679	1	1	0.990897	0.960222	0.638157	1		0.58272	0.0751248	0.0751248	0.0366988	0.0363636	0.0761905		0.0616878	0.82624		0.147	0.408	0.391	0.455	0.469	0.419
	Gene ontology		GO:0031346	1	0.999974	1	0.992357	0.982369	1	1	0.993851	0.973006	0.689273	0.199103		0.762838	0.657143	0.657143	0.693211	0.677273	0.657143		0.00146937	0.0280198		0.001	0.011	0.011	0.004	0.011	0.018
	Gene ontology		GO:0031347	0.999956	0.997847	0.999146	0.99512	0.99787	1	1	0.993589	0.977679	0.89037	1		0.596267	0.131468	0.131468	0.174319	0.172727	0.133333		0.0530962	0.700007		0.073	0.318	0.352	0.302	0.316	0.343
	Gene ontology		GO:0031348	1	1	1	0.999721	0.999896	1	1	0.997812	1	1	1		0.00402225	-0.127221	-0.127221	-0.0289061	-0.0227273	-0.102381		0.990725	0.709328		0.445	0.636	0.634	0.51	0.546	0.652
	Gene ontology		GO:0031349	1	0.999729	0.998901	0.992208	0.996509	1	1	0.995326	0.9469	0.694335	1		0.60066	0.183333	0.183333	0.274493	0.268182	0.183333		0.0507063	0.589482		0.084	0.297	0.271	0.201	0.196	0.276
	Gene ontology		GO:0031365	0.99897	1	0.999971	0.998747	0.994465	1	1	0.989281	0.963203	1	1		0.0528276	-0.09759	-0.09759	-0.0667424	-0.0636364	-0.0952381		0.878147	0.775297		0.308	0.609	0.621	0.554	0.56	0.619
	Gene ontology		GO:0031396	1	1	0.997993	0.997746	0.997913	1	1	0.981814	0.931089	0.744537	1		0.608918	0.322047	0.322047	0.400454	0.381818	0.314286		0.0469483	0.334134		0.054	0.157	0.159	0.118	0.111	0.151
	Gene ontology		GO:0031397	1	0.999885	0.99894	0.999503	0.999177	0.999095	1	0.986268	0.994977	0.955965	1		0.601901	0.286413	0.286413	0.339464	0.336364	0.290476		0.0502328	0.393176		0.047	0.208	0.182	0.14	0.155	0.197
	Gene ontology		GO:0031398	1	1	0.998207	0.998276	0.998485	1	1	0.990686	0.96978	0.846265	1		0.606846	0.29765	0.29765	0.37185	0.354545	0.290476		0.04764	0.374028		0.07	0.193	0.155	0.117	0.132	0.172
	Gene ontology		GO:0031400	0.999961	0.998047	0.998217	0.991744	0.999058	0.997745	1	0.953517	0.935219	0.63397	1		0.607716	0.186521	0.186521	0.246014	0.245455	0.190476		0.0469565	0.582911		0.069	0.288	0.281	0.234	0.215	0.296
	Gene ontology		GO:0031401	0.994124	0.996832	0.999437	0.986399	0.993476	0.99893	0.998318	0.981957	0.938294	0.584553	1		0.597228	0.190749	0.190749	0.2	0.2	0.195238		0.0525435	0.57424		0.106	0.248	0.261	0.259	0.264	0.272
	Gene ontology		GO:0031406	0.985608	0.99937	0.999599	0.997172	0.999145	1	1	0.998631	0.977004	1	1		-0.149961	-0.361905	-0.361905	-0.372194	-0.363636	-0.361905		0.657592	0.274098		0.594	0.853	0.848	0.873	0.88	0.882
	Gene ontology		GO:0031410	0.991999	0.998023	0.997344	0.986523	0.998626	0.999901	1	0.998372	0.971505	0.392483	1		0.589906	-0.149217	-0.149217	-0.127563	-0.127273	-0.152381		0.0570222	0.661467		0.149	0.688	0.656	0.661	0.662	0.657
	Gene ontology		GO:0031440	0.997835	1	1	0.997802	0.999411	1	1	0.997477	1	1	0.762265		0.623541	0.121763	0.121763	0.133834	0.122727	0.114286		0.04054	0.721359		0.078	0.349	0.356	0.333	0.337	0.362
	Gene ontology		GO:0031461	1	0.999838	1	1	0.998809	1	1	0.992924	1	1	1		0.0280538	-0.0976348	-0.0976348	-0.121406	-0.0954545	-0.0785714		0.934864	0.775196		0.345	0.607	0.617	0.639	0.657	0.596
	Gene ontology		GO:0031463	0.99924	0.999547	0.999768	1	0.999614	1	1	0.996177	1	1	1		-0.0736765	-0.443928	-0.443928	-0.540293	-0.495455	-0.416667		0.829107	0.171376		0.506	0.913	0.922	0.952	0.955	0.907
	Gene ontology		GO:0031490	0.999432	0.999692	1	0.992036	0.997223	1	1	0.997091	1	1	1		-0.318818	-0.474369	-0.474369	-0.4362	-0.4	-0.445238		0.339239	0.140427		0.836	0.944	0.928	0.922	0.915	0.929
	Gene ontology		GO:0031491	0.998688	0.99929	1	0.993547	0.996241	1	1	1	1	1	1		-0.383794	-0.668175	-0.668175	-0.642283	-0.554545	-0.590476		0.243716	0.024625		0.945	0.988	0.985	0.978	0.978	0.982
	Gene ontology		GO:0031492	0.998315	0.999169	1	0.993061	0.998373	1	1	1	1	1	1		-0.413734	-0.695117	-0.695117	-0.6844	-0.590909	-0.614286		0.205558	0.0175734		0.973	0.994	0.994	0.984	0.99	0.993
	Gene ontology		GO:0031497	0.971728	1	0.999546	0.999685	0.998994	1	1	0.990791	1	1	1		-0.284429	-0.474369	-0.474369	-0.500638	-0.459091	-0.445238		0.396889	0.140427		0.777	0.943	0.918	0.928	0.933	0.923
	Gene ontology		GO:0031513	0.99899	0.998702	1	0.994306	0.998317	1	1	0.995545	1	0.905087	1		0.577184	-0.09759	-0.09759	-0.0572078	-0.0545455	-0.0952381		0.0634608	0.775297		0.156	0.575	0.63	0.555	0.572	0.634
	Gene ontology		GO:0031514	1	0.999983	1	0.996561	0.999413	1	1	0.996047	1	0.856348	1		0.589822	0.0710285	0.0710285	0.133834	0.122727	0.0666667		0.05627	0.8356		0.137	0.41	0.406	0.312	0.335	0.41
	Gene ontology		GO:0031519	1	0.999389	0.999997	0.995513	0.998544	1	1	0.991132	1	1	1		-0.125931	-0.418561	-0.418561	-0.317236	-0.290909	-0.392857		0.711343	0.20012		0.606	0.904	0.914	0.831	0.817	0.9
	Gene ontology		GO:0031526	1	0.999364	0.999831	1	0.999374	1	1	0.988704	1	1	1		0.0202476	-0.280202	-0.280202	-0.284289	-0.245455	-0.247619		0.953182	0.403966		0.348	0.804	0.773	0.787	0.814	0.808
	Gene ontology		GO:0031532	1	0.999535	0.998052	0.994531	0.993349	1	1	0.993369	0.979922	0.83193	1		0.59691	0.230952	0.230952	0.293103	0.286364	0.230952		0.0525474	0.494442		0.092	0.229	0.226	0.202	0.173	0.248
	Gene ontology		GO:0031570	1	1	0.998199	0.998546	0.998036	1	1	0.99608	0.914338	0.866994	1		0.562083	0.346445	0.346445	0.400454	0.381818	0.338095		0.0737893	0.296614		0.046	0.138	0.133	0.112	0.105	0.152
	Gene ontology		GO:0031571	1	1	0.997364	0.999133	0.996665	1	1	0.997752	0.944057	1	1		0.0475518	-0.065955	-0.065955	0.0148704	0.0136364	-0.0619048		0.890805	0.84722		0.305	0.584	0.58	0.456	0.476	0.58
	Gene ontology		GO:0031572	1	0.999856	0.999387	0.996913	0.999499	1	1	0.993392	0.901672	0.805767	1		0.586282	0.211905	0.211905	0.293103	0.286364	0.211905		0.0600428	0.531631		0.05	0.254	0.243	0.178	0.196	0.255
	Gene ontology		GO:0031577	1	1	1	1	0.999519	0.989513	1	0.99382	1	1	1		-0.0267933	0.0769244	0.0769244	0.0751558	0.0590909	0.0619048		0.937793	0.822135		0.413	0.399	0.378	0.395	0.425	0.39
	Gene ontology		GO:0031589	0.999891	0.996725	0.991361	0.992037	0.995672	1	1	0.998254	0.959532	0.944814	1		0.475934	-0.0516483	-0.0516483	0.0183494	0.0181818	-0.052381		0.141641	0.880125		0.102	0.553	0.571	0.467	0.476	0.553
	Gene ontology		GO:0031593	1	0.999828	1	0.998126	0.999154	1	1	0.997439	0.917119	0.805971	1		0.595201	0.322047	0.322047	0.37185	0.354545	0.314286		0.0548356	0.334134		0.041	0.179	0.167	0.134	0.129	0.172
	Gene ontology		GO:0031594	1	0.998842	1	1	0.999672	1	1	1	0.958692	1	1		0.0579209	-0.0502967	-0.0502967	-0.080937	-0.0636364	-0.0404762		0.86607	0.883244		0.298	0.553	0.553	0.584	0.607	0.563
	Gene ontology		GO:0031623	1	0.999983	0.997444	0.998218	0.999978	1	1	1	1	1	1		-0.43037	-0.695117	-0.695117	-0.568579	-0.490909	-0.614286		0.18638	0.0175734		0.974	0.993	0.988	0.963	0.967	0.996
	Gene ontology		GO:0031625	0.99934	0.999584	0.9999	0.99621	0.99707	1	1	0.999115	0.986741	0.591276	1		0.593682	0.0751248	0.0751248	0.110096	0.109091	0.0761905		0.0540506	0.82624		0.125	0.42	0.404	0.352	0.396	0.424
	Gene ontology		GO:0031638	0.998844	0.999976	0.999798	0.992605	0.99998	1	1	0.999496	1	1	1		-0.348334	-0.731925	-0.731925	-0.696028	-0.663636	-0.714286		0.293561	0.0104472		0.972	0.991	0.992	0.988	0.986	0.988
	Gene ontology		GO:0031644	1	0.999461	1	0.999254	0.995107	0.989417	1	1	0.96683	1	1		0.0303076	-0.111616	-0.111616	-0.0594818	-0.0545455	-0.104762		0.930698	0.743876		0.337	0.639	0.628	0.56	0.577	0.628
	Gene ontology		GO:0031647	1	1	1	0.999563	0.998232	1	1	0.988113	0.995293	0.977166	1		0.585761	0.433781	0.433781	0.475854	0.436364	0.407143		0.058518	0.18255		0.039	0.103	0.099	0.069	0.079	0.089
	Gene ontology		GO:0031648	1	1	1	0.998358	0.999707	1	1	0.996528	1	1	1		-0.093849	-0.127221	-0.127221	-0.0289061	-0.0227273	-0.102381		0.783472	0.709328		0.574	0.638	0.654	0.538	0.526	0.637
	Gene ontology		GO:0031667	1	0.999895	1	0.999535	0.996361	1	1	0.999095	0.999289	1	1		-0.0777623	-0.0608816	-0.0608816	-0.00991363	-0.00909091	-0.0571429		0.820139	0.858866		0.538	0.558	0.557	0.51	0.532	0.579
	Gene ontology		GO:0031668	1	0.999648	1	0.99953	0.992626	1	1	0.9981	0.997049	1	1		-0.0485434	-0.0507346	-0.0507346	0	1.48198e-16	-0.047619		0.887266	0.882233		0.426	0.539	0.535	0.494	0.52	0.546
	Gene ontology		GO:0031669	1	0.999599	1	0.999512	0.99361	1	1	0.997875	0.996461	1	1		-0.0410428	-0.0507346	-0.0507346	0	1.48198e-16	-0.047619		0.904583	0.882233		0.479	0.548	0.566	0.492	0.491	0.54
	Gene ontology		GO:0031674	1	0.985548	0.997503	0.983371	0.987983	0.989673	0.997067	0.997141	0.317085	1	0.867539		0.135434	0.18419	0.18419	0.259682	0.259091	0.188095		0.610143	0.587714		0.202	0.293	0.312	0.205	0.234	0.274
	Gene ontology		GO:0031901	1	0.99823	1	0.997772	0.99746	1	1	0.993234	0.898142	0.85135	1		0.555983	0.346445	0.346445	0.381385	0.363636	0.338095		0.0778657	0.296614		0.034	0.132	0.125	0.122	0.119	0.147
	Gene ontology		GO:0031902	1	1	1	0.997843	0.999438	1	1	1	1	1	1		-0.304148	-0.358834	-0.358834	-0.229228	-0.154545	-0.247619		0.363172	0.278491		0.857	0.85	0.848	0.73	0.739	0.864
	Gene ontology		GO:0031903	1	0.997772	1	1	0.999798	1	1	1	1	1	1		-0.2987	-0.358834	-0.358834	-0.391036	-0.263636	-0.247619		0.372253	0.278491		0.86	0.844	0.837	0.871	0.866	0.854
	Gene ontology		GO:0031907	1	0.999708	1	0.998043	0.999992	1	1	0.991875	1	1	1		-0.0368695	-0.307145	-0.307145	-0.231643	-0.2	-0.271429		0.913704	0.358224		0.441	0.812	0.816	0.719	0.757	0.839
	Gene ontology		GO:0031952	1	1	1	1	0.999229	1	1	1	1	1	1		-0.054785	-0.102353	-0.102353	-0.1	-0.05	-0.052381		0.872895	0.76459		0.555	0.537	0.542	0.556	0.528	0.53
	Gene ontology		GO:0031960	1	1	1	1	1	1	1	1	1	1	1		NA	NA	NA	NA	NA	NA		NA	NA		NA	NA	NA	NA	NA	NA
	Gene ontology		GO:0031965	0.999714	0.998066	0.997912	0.997813	0.999691	1	1	0.996502	0.948229	0.891955	1		0.580245	0.107992	0.107992	0.165145	0.163636	0.109524		0.062568	0.751963		0.061	0.37	0.38	0.314	0.304	0.36
	Gene ontology		GO:0031966	0.999726	0.999956	1	0.999674	0.999137	1	1	0.998665	1	1	1		-0.120037	-0.393193	-0.393193	-0.386632	-0.354545	-0.369048		0.725028	0.231575		0.609	0.875	0.881	0.886	0.888	0.89
	Gene ontology		GO:0031967	0.998661	0.998052	1	0.998183	0.999023	0.999446	1	0.997972	0.994856	0.971479	1		0.571897	0.173726	0.173726	0.15597	0.154545	0.17619		0.0662767	0.609452		0.138	0.3	0.289	0.314	0.338	0.294
	Gene ontology		GO:0031968	0.998638	0.999853	1	0.999039	0.996813	0.999827	1	0.995042	0.972595	1	1		0.0422434	-0.0928571	-0.0928571	-0.116311	-0.113636	-0.0928571		0.902655	0.78597		0.283	0.589	0.612	0.617	0.645	0.623
	Gene ontology		GO:0031970	1	0.998414	1	1	1	1	1	0.992891	1	1	1		-0.0211635	-0.0759072	-0.0759072	-0.107872	-0.0727273	-0.052381		0.950338	0.824455		0.39	0.559	0.555	0.617	0.612	0.589
	Gene ontology		GO:0031975	0.998661	0.998052	1	0.998184	0.999023	0.999446	1	0.997973	0.994858	0.971524	1		0.571847	0.173726	0.173726	0.15597	0.154545	0.17619		0.0663062	0.609452		0.12	0.318	0.297	0.325	0.319	0.303
	Gene ontology		GO:0031983	0.999452	0.999211	0.998978	0.999484	0.997386	1	1	0.998442	0.973232	1	1		0.0331364	-0.238095	-0.238095	-0.241926	-0.236364	-0.238095		0.923983	0.480799		0.32	0.756	0.779	0.761	0.786	0.765
	Gene ontology		GO:0031984	0.99769	0.996546	1	0.999953	0.996346	1	1	0.999212	0.960623	0.908802	1		0.582453	0.12619	0.12619	0.0697863	0.0681818	0.12619		0.0610712	0.711596		0.059	0.346	0.373	0.387	0.404	0.366
	Gene ontology		GO:0031985	1	0.997111	0.999827	1	0.999472	1	1	0.997039	1	1	1		-0.205931	-0.280202	-0.280202	-0.284289	-0.245455	-0.247619		0.54346	0.403966		0.668	0.798	0.819	0.814	0.792	0.805
	Gene ontology		GO:0032006	0.999825	0.998554	1	0.999348	0.998163	1	1	0.997167	0.855064	1	1		0.0623637	-0.09759	-0.09759	-0.104881	-0.1	-0.0952381		0.85617	0.775297		0.225	0.593	0.602	0.607	0.605	0.651
	Gene ontology		GO:0032007	1	0.997346	1	1	0.998403	1	1	0.996061	0.955736	1	1		0.0515955	0.123936	0.123936	0.0947631	0.0818182	0.109524		0.881001	0.716563		0.256	0.348	0.334	0.393	0.388	0.36
	Gene ontology		GO:0032008	1	1	1	0.99914	0.998692	1	1	1	0.967408	1	1		0.0567577	-0.0207104	-0.0207104	0.0578122	0.0454545	-0.0166667		0.868707	0.951806		0.262	0.557	0.55	0.408	0.446	0.54
	Gene ontology		GO:0032012	0.876497	0.978962	0.993798	0.998612	0.980789	1	1	0.985387	0.315879	0.843805	1		0.114391	-0.0093906	-0.0093906	-0.091747	-0.0909091	-0.00952381		0.685841	0.978139		0.226	0.503	0.502	0.603	0.607	0.503
	Gene ontology		GO:0032015	0.876497	0.978962	0.993798	0.998612	0.980789	1	1	0.985387	0.315879	0.843805	1		0.114391	-0.0093906	-0.0093906	-0.091747	-0.0909091	-0.00952381		0.685841	0.978139		0.223	0.511	0.535	0.589	0.59	0.531
	Gene ontology		GO:0032024	1	1	1	1	0.998066	1	1	0.993582	1	1	0.762265		0.628693	0.461547	0.461547	0.450935	0.354545	0.371429		0.0381513	0.152996		0.019	0.079	0.081	0.07	0.082	0.059
	Gene ontology		GO:0032040	1	0.997253	1	0.999662	0.999138	1	1	1	1	1	1		-0.342201	-0.520719	-0.520719	-0.468279	-0.368182	-0.419048		0.302907	0.100526		0.916	0.95	0.956	0.935	0.915	0.951
	Gene ontology		GO:0032088	1	0.999014	0.998766	0.998934	0.999127	1	1	0.998438	0.979261	0.877039	1		0.601007	0.188095	0.188095	0.255883	0.25	0.188095		0.0505201	0.579677		0.069	0.287	0.27	0.234	0.232	0.285
	Gene ontology		GO:0032091	1	0.9978	0.999995	0.996188	0.999618	1	1	1	1	1	1		-0.426809	-0.695117	-0.695117	-0.579108	-0.5	-0.614286		0.190408	0.0175734		0.963	0.992	0.99	0.964	0.974	0.991
	Gene ontology		GO:0032092	0.995681	0.999414	1	0.996932	0.999842	1	1	0.994126	1	1	0.77467		0.621306	-0.0146385	-0.0146385	-0.0476731	-0.0454545	-0.0142857		0.0416056	0.965927		0.063	0.509	0.517	0.521	0.553	0.526
	Gene ontology		GO:0032101	0.997049	0.996002	0.999928	0.993569	0.996037	0.999647	1	0.984948	0.978744	0.991336	0.451041		0.634923	0.600162	0.600162	0.609091	0.609091	0.614286		0.0344516	0.0509241		0.015	0.037	0.025	0.028	0.031	0.027
	Gene ontology		GO:0032102	1	0.999547	0.999928	0.998106	0.998695	1	1	0.991445	0.995653	0.984322	1		0.555514	0.22619	0.22619	0.293103	0.286364	0.22619		0.0763697	0.50363		0.046	0.255	0.249	0.182	0.188	0.26
	Gene ontology		GO:0032103	0.999342	0.995158	0.99999	0.991801	0.994855	1	1	0.990276	0.980175	1	0.224336		0.626563	0.23946	0.23946	0.266066	0.263636	0.242857		0.0390796	0.478211		0.036	0.241	0.234	0.196	0.219	0.259
	Gene ontology		GO:0032104	0.999775	0.999607	0.999648	0.999504	0.99932	1	1	0.955874	1	1	0.269922		0.629343	-0.047619	-0.047619	-0.00930484	-0.00909091	-0.047619		0.0372949	0.889426		0.025	0.556	0.559	0.515	0.527	0.579
	Gene ontology		GO:0032105	1	0.999125	1	0.999254	1	1	1	0.990352	1	1	1		-0.00514593	-0.26036	-0.26036	-0.208124	-0.163636	-0.209524		0.987508	0.439389		0.401	0.782	0.779	0.724	0.734	0.791
	Gene ontology		GO:0032106	0.999387	0.999895	1	1	0.998901	1	1	0.954183	1	1	0.0728471		0.628035	0.172498	0.172498	0.0842659	0.0772727	0.161905		0.0375	0.612023		0.026	0.292	0.289	0.391	0.411	0.311
	Gene ontology		GO:0032107	0.999775	0.999607	0.999648	0.999504	0.99932	1	1	0.955874	1	1	0.269922		0.629343	-0.047619	-0.047619	-0.00930484	-0.00909091	-0.047619		0.0372949	0.889426		0.022	0.524	0.532	0.519	0.524	0.58
	Gene ontology		GO:0032108	1	0.999125	1	0.999254	1	1	1	0.990352	1	1	1		-0.00514593	-0.26036	-0.26036	-0.208124	-0.163636	-0.209524		0.987508	0.439389		0.391	0.764	0.762	0.731	0.732	0.772
[truncated: 2,263 more rows]

## Sheet: S2
			Functional effect sizes												Slopes and correlations							Fisher transform P-values (unadjusted)			Empirical P-values (unadjusted)
[truncated: 49 more rows]

[truncated: 3 more sheets: S3, S4, S5]
